# Supplementary material for: Infusible Extracellular Matrix Biomaterial Enhances Cell-Specific Pro-Repair Responses Following Acute Myocardial Infarction
Source: bioRxiv. 2025 Nov 10:2025.11.08.687255. Preprint. [Version 1] doi: 10.1101/2025.11.08.687255 (PMC12642506; doi:10.1101/2025.11.08.687255)
Supplement: Supplement 1 [file media-1.xlsx]

## Sheet: Sheet 1
Table S1. Marker Genes for Subclustered Populations
Cell Type	Timepoint	p_val	avg_log2FC	pct.1	pct.2	p_val_adj	cluster	gene	Subpop
Endothelial Cell	Day 1	0	1.84401	0.759	0.309	0	0	Hdac9	Tip
Endothelial Cell	Day 1	0	2.31486	0.569	0.215	0	0	Il1r1	Tip
Endothelial Cell	Day 1	0	1.62458	0.653	0.308	0	0	Nav3	Tip
Endothelial Cell	Day 1	0	1.64653	0.625	0.316	0	0	Calcrl	Tip
Endothelial Cell	Day 1	0	1.19273	0.933	0.782	0	0	Plcb1	Tip
Endothelial Cell	Day 1	2.19076e-296	1.13208	0.688	0.414	3.15425e-292	0	Fry	Tip
Endothelial Cell	Day 1	3.98779e-276	2.46667	0.348	0.101	5.74162e-272	0	Unc5c	Tip
Endothelial Cell	Day 1	5.69568e-276	2.88625	0.277	0.051	8.20063e-272	0	Samd5	Tip
Endothelial Cell	Day 1	1.45325e-272	1.18183	0.555	0.261	2.09239e-268	0	Chst11	Tip
Endothelial Cell	Day 1	3.51798e-223	1.25152	0.534	0.285	5.06519e-219	0	Zfp521	Tip
Endothelial Cell	Day 1	1.45008e-193	1.78591	0.339	0.132	2.08783e-189	0	Akr1c15	Tip
Endothelial Cell	Day 1	3.88656e-185	1.378	0.366	0.151	5.59586e-181	0	Hecw2	Tip
Endothelial Cell	Day 1	6.16476e-154	1.13923	0.356	0.158	8.87602e-150	0	Tmtc2	Tip
Endothelial Cell	Day 1	1.62389e-135	1.26924	0.295	0.123	2.33808e-131	0	Lipe	Tip
Endothelial Cell	Day 1	2.72557e-132	1.14317	0.448	0.268	3.92428e-128	0	Hmcn1	Tip
Endothelial Cell	Day 1	2.90669e-104	1.24402	0.308	0.159	4.18505e-100	0	Cadps2	Tip
Endothelial Cell	Day 1	1.52367e-103	0.930365	0.479	0.322	2.19378e-99	0	Dnm3	Tip
Endothelial Cell	Day 1	5.47241e-94	0.968227	0.311	0.164	7.87917e-90	0	Zfp608	Tip
Endothelial Cell	Day 1	2.06294e-83	1.04075	0.263	0.133	2.97022e-79	0	Zfp423	Tip
Endothelial Cell	Day 1	8.8351e-53	0.936629	0.28	0.177	1.27208e-48	0	Stxbp6	Tip
Endothelial Cell	Day 1	0	3.25035	0.723	0.148	0	1	Nebl	Arterial
Endothelial Cell	Day 1	0	3.83512	0.595	0.083	0	1	Sulf1	Arterial
Endothelial Cell	Day 1	0	2.07757	0.621	0.205	0	1	St6galnac3	Arterial
Endothelial Cell	Day 1	0	2.62334	0.99	0.62	0	1	Arl15	Arterial
Endothelial Cell	Day 1	0	2.34389	0.547	0.179	0	1	Cdk19	Arterial
Endothelial Cell	Day 1	0	2.8759	0.468	0.101	0	1	Auts2	Arterial
Endothelial Cell	Day 1	0	1.94829	0.594	0.231	0	1	Efnb2	Arterial
Endothelial Cell	Day 1	0	2.51952	0.473	0.125	0	1	Smad6	Arterial
Endothelial Cell	Day 1	0	3.17031	0.431	0.084	0	1	Nos1ap	Arterial
Endothelial Cell	Day 1	0	2.9739	0.366	0.062	0	1	Lrrc3b	Arterial
Endothelial Cell	Day 1	0	5.58655	0.308	0.011	0	1	Tmem100	Arterial
Endothelial Cell	Day 1	0	5.35475	0.291	0.009	0	1	Prdm16	Arterial
Endothelial Cell	Day 1	0	3.7868	0.297	0.026	0	1	Thsd4	Arterial
Endothelial Cell	Day 1	0	4.6401	0.292	0.021	0	1	Ldb2	Arterial
Endothelial Cell	Day 1	0	4.87073	0.279	0.011	0	1	Pcsk5	Arterial
Endothelial Cell	Day 1	0	2.96999	0.334	0.068	0	1	Amd1	Arterial
Endothelial Cell	Day 1	0	2.2309	0.351	0.099	0	1	Azin1	Arterial
Endothelial Cell	Day 1	0	2.54298	0.303	0.063	0	1	Sox17	Arterial
Endothelial Cell	Day 1	0	2.43899	0.288	0.062	0	1	Pdgfd	Arterial
Endothelial Cell	Day 1	1.02606e-269	2.75152	0.253	0.055	1.47732e-265	1	Col8a1	Arterial
Endothelial Cell	Day 1	0	1.71476	0.847	0.488	0	2	Lamc1	Venous
Endothelial Cell	Day 1	0	1.89913	0.9	0.621	0	2	Kitlg	Venous
Endothelial Cell	Day 1	0	1.50338	0.927	0.737	0	2	Mast4	Venous
Endothelial Cell	Day 1	1.24601e-303	1.26165	0.901	0.614	1.794e-299	2	Dock4	Venous
Endothelial Cell	Day 1	9.22694e-253	2.85385	0.263	0.049	1.32849e-248	2	Kit	Venous
Endothelial Cell	Day 1	4.13633e-229	2.32333	0.424	0.143	5.95549e-225	2	Nav2	Venous
Endothelial Cell	Day 1	1.30496e-203	1.21709	0.71	0.401	1.87888e-199	2	Ptprk	Venous
Endothelial Cell	Day 1	1.83137e-173	1.21438	0.716	0.46	2.63681e-169	2	Msn	Venous
Endothelial Cell	Day 1	2.96406e-170	1.1825	0.7	0.438	4.26765e-166	2	AABR07028615.1	Venous
Endothelial Cell	Day 1	4.79391e-164	1.87255	0.338	0.115	6.90228e-160	2	Slc4a7	Venous
Endothelial Cell	Day 1	3.00136e-161	2.00876	0.331	0.113	4.32136e-157	2	Aig1	Venous
Endothelial Cell	Day 1	3.09256e-156	1.26836	0.64	0.389	4.45268e-152	2	Plekhg1	Venous
Endothelial Cell	Day 1	9.73288e-156	1.17929	0.671	0.417	1.40134e-151	2	Clic4	Venous
Endothelial Cell	Day 1	3.94312e-127	1.16529	0.613	0.379	5.6773e-123	2	Pls3	Venous
Endothelial Cell	Day 1	4.03442e-122	1.40963	0.42	0.199	5.80875e-118	2	Pxdn	Venous
Endothelial Cell	Day 1	8.96065e-96	1.20904	0.394	0.196	1.29016e-91	2	Litaf	Venous
Endothelial Cell	Day 1	1.68444e-92	1.89032	0.259	0.103	2.42525e-88	2	Akap12	Venous
Endothelial Cell	Day 1	1.09998e-90	1.28418	0.56	0.384	1.58375e-86	2	Cald1	Venous
Endothelial Cell	Day 1	2.73471e-87	1.15727	0.434	0.237	3.93744e-83	2	Nrp2	Venous
Endothelial Cell	Day 1	5.99983e-65	1.19058	0.34	0.185	8.63855e-61	2	Pde4b	Venous
Endothelial Cell	Day 7	0	2.29869	0.643	0.202	0	0	Myo10	Arterial
Endothelial Cell	Day 7	0	1.98076	0.587	0.217	0	0	Ank3	Arterial
Endothelial Cell	Day 7	0	2.41644	0.36	0.085	0	0	Lrrc3b	Arterial
Endothelial Cell	Day 7	0	1.57823	0.83	0.558	0	0	Arl15	Arterial
Endothelial Cell	Day 7	3.91877e-293	1.23593	0.619	0.352	5.6489e-289	0	Ablim3	Arterial
Endothelial Cell	Day 7	1.769e-289	0.944092	0.864	0.727	2.55002e-285	0	Mecom	Arterial
Endothelial Cell	Day 7	8.40668e-250	0.875241	0.779	0.582	1.21182e-245	0	Itpkb	Arterial
Endothelial Cell	Day 7	1.77135e-186	1.4896	0.392	0.184	2.5534e-182	0	Efnb2	Arterial
Endothelial Cell	Day 7	6.38646e-155	1.72391	0.269	0.096	9.20608e-151	0	Nox4	Arterial
Endothelial Cell	Day 7	1.18019e-136	0.868306	0.573	0.403	1.70124e-132	0	Epas1	Arterial
Endothelial Cell	Day 7	1.61049e-124	1.00129	0.416	0.24	2.32152e-120	0	Kdr	Arterial
Endothelial Cell	Day 7	4.57327e-97	0.968288	0.379	0.229	6.59237e-93	0	Spred2	Arterial
Endothelial Cell	Day 7	5.10179e-93	0.940649	0.408	0.261	7.35423e-89	0	Cdk14	Arterial
Endothelial Cell	Day 7	1.05447e-91	0.897294	0.41	0.262	1.52001e-87	0	Igf1r	Arterial
Endothelial Cell	Day 7	2.08534e-75	0.92654	0.29	0.163	3.00602e-71	0	Cdh23	Arterial
Endothelial Cell	Day 7	1.47387e-73	1.03785	0.252	0.134	2.12458e-69	0	Eeig2	Arterial
Endothelial Cell	Day 7	3.44167e-65	0.934601	0.283	0.168	4.96117e-61	0	Vav3	Arterial
Endothelial Cell	Day 7	6.50877e-59	1.09612	0.319	0.218	9.38239e-55	0	St6galnac3	Arterial
Endothelial Cell	Day 7	5.74482e-58	0.868263	0.287	0.179	8.28116e-54	0	Bcl2	Arterial
Endothelial Cell	Day 7	9.37263e-43	0.868767	0.358	0.272	1.35106e-38	0	Nebl	Arterial
Endothelial Cell	Day 7	0	3.04727	0.709	0.158	0	1	Samd5	Tip
Endothelial Cell	Day 7	0	2.62427	0.654	0.146	0	1	Thsd7a	Tip
Endothelial Cell	Day 7	0	2.41664	0.776	0.273	0	1	Unc5c	Tip
Endothelial Cell	Day 7	0	2.20526	0.796	0.302	0	1	Il1r1	Tip
Endothelial Cell	Day 7	0	2.04843	0.84	0.347	0	1	Hmcn1	Tip
Endothelial Cell	Day 7	0	2.71062	0.614	0.142	0	1	Vwf	Tip
Endothelial Cell	Day 7	0	2.23013	0.506	0.136	0	1	Pde1c	Tip
Endothelial Cell	Day 7	0	2.00625	0.476	0.128	0	1	Vegfc	Tip
Endothelial Cell	Day 7	0	2.34804	0.456	0.121	0	1	Nuak1	Tip
Endothelial Cell	Day 7	0	2.19251	0.452	0.123	0	1	Rasa4	Tip
Endothelial Cell	Day 7	0	2.62243	0.306	0.07	0	1	Eln	Tip
Endothelial Cell	Day 7	0	2.97961	0.278	0.046	0	1	Abi3bp	Tip
Endothelial Cell	Day 7	0	3.9716	0.252	0.024	0	1	Insr	Tip
Endothelial Cell	Day 7	3.02797e-269	1.90285	0.313	0.091	4.36482e-265	1	Pdia5	Tip
Endothelial Cell	Day 7	2.14612e-265	1.55214	0.443	0.184	3.09363e-261	1	Pgm5	Tip
Endothelial Cell	Day 7	1.21216e-243	2.13412	0.261	0.069	1.74732e-239	1	Pkhd1l1	Tip
Endothelial Cell	Day 7	9.40657e-188	1.94988	0.254	0.082	1.35596e-183	1	Grik2	Tip
Endothelial Cell	Day 7	1.62371e-186	1.64824	0.275	0.095	2.34057e-182	1	Arhgap6	Tip
Endothelial Cell	Day 7	1.16915e-178	1.69038	0.25	0.082	1.68534e-174	1	Bace2	Tip
Endothelial Cell	Day 7	8.31401e-176	1.59288	0.271	0.096	1.19847e-171	1	Prkag2	Tip
Endothelial Cell	Day 7	0	2.19485	1	0.748	0	2	Plcb1	Venous
Endothelial Cell	Day 7	4.05468e-79	0.632957	0.852	0.696	5.84482e-75	2	Nav3	Venous
Endothelial Cell	Day 7	2.89126e-63	0.570212	0.838	0.726	4.16776e-59	2	Ets1	Venous
Endothelial Cell	Day 7	5.59297e-62	1.46822	0.35	0.189	8.06227e-58	2	Pcdh17	Venous
Endothelial Cell	Day 7	1.51592e-24	0.810473	0.264	0.166	2.18521e-20	2	Slc12a2	Venous
Endothelial Cell	Day 7	1.94262e-24	0.665711	0.373	0.262	2.80029e-20	2	Cd200	Venous
Endothelial Cell	Day 7	4.04288e-24	0.753469	0.272	0.171	5.82781e-20	2	Rapgef4	Venous
Endothelial Cell	Day 7	1.59081e-18	0.461311	0.468	0.366	2.29316e-14	2	Prkd1	Venous
Endothelial Cell	Day 7	2.95717e-17	0.457995	0.475	0.376	4.26277e-13	2	Hecw2	Venous
Endothelial Cell	Day 7	4.09445e-17	0.407389	0.563	0.465	5.90215e-13	2	Lama4	Venous
Endothelial Cell	Day 7	1.70117e-16	0.58171	0.288	0.202	2.45224e-12	2	Nherf2	Venous
Endothelial Cell	Day 7	6.91117e-15	0.539529	0.278	0.198	9.96245e-11	2	LOC100362814	Venous
Endothelial Cell	Day 7	1.01584e-14	0.5567	0.323	0.24	1.46433e-10	2	Fut8	Venous
Endothelial Cell	Day 7	4.03639e-14	0.43361	0.445	0.357	5.81845e-10	2	Zfp608	Venous
Endothelial Cell	Day 7	1.54406e-13	0.405345	0.405	0.317	2.22576e-09	2	Inpp4a	Venous
Endothelial Cell	Day 7	9.88742e-13	0.490614	0.332	0.253	1.42527e-08	2	Atrn	Venous
Endothelial Cell	Day 7	6.4768e-11	0.408909	0.308	0.236	9.3363e-07	2	Myo18a	Venous
Endothelial Cell	Day 7	1.4828e-10	0.455919	0.258	0.192	2.13746e-06	2	Ptpn4	Venous
Endothelial Cell	Day 7	6.8032e-10	0.403795	0.284	0.217	9.80681e-06	2	Pik3r3	Venous
Endothelial Cell	Day 7	1.44223e-08	0.498724	0.308	0.249	0.000207898	2	Plpp1	Venous
Cardiomyocyte	Day 1	1.89404e-125	0.886384	0.999	0.927	2.52949e-121	0	Ankrd1	signaling
Cardiomyocyte	Day 1	2.61522e-53	0.870465	0.81	0.642	3.49262e-49	0	Actc1	signaling
Cardiomyocyte	Day 1	4.39281e-47	0.81664	0.743	0.511	5.8666e-43	0	Ccn2	signaling
Cardiomyocyte	Day 1	5.359e-44	1.2088	0.544	0.331	7.15695e-40	0	Nppa	signaling
Cardiomyocyte	Day 1	8.23813e-41	0.937521	0.565	0.365	1.1002e-36	0	AABR07015057.1	signaling
Cardiomyocyte	Day 1	3.4213e-39	1.21383	0.535	0.341	4.56915e-35	0	Tpm2	signaling
Cardiomyocyte	Day 1	8.12132e-29	0.867704	0.563	0.411	1.0846e-24	0	Cd63	signaling
Cardiomyocyte	Day 1	3.44992e-28	0.843457	0.561	0.396	4.60737e-24	0	Slc44a2	signaling
Cardiomyocyte	Day 1	5.78225e-28	1.03282	0.379	0.22	7.72219e-24	0	Eef2	signaling
Cardiomyocyte	Day 1	2.56225e-19	1.07251	0.289	0.169	3.42188e-15	0	Tmem150a	signaling
Cardiomyocyte	Day 1	2.39503e-18	0.920543	0.383	0.259	3.19857e-14	0	Slc30a3	signaling
Cardiomyocyte	Day 1	3.43471e-17	0.992819	0.305	0.192	4.58706e-13	0	Ncln	signaling
Cardiomyocyte	Day 1	6.45324e-17	1.0436	0.25	0.143	8.6183e-13	0	Arhgef1	signaling
Cardiomyocyte	Day 1	9.31488e-17	0.930762	0.341	0.225	1.244e-12	0	Slc25a22	signaling
Cardiomyocyte	Day 1	4.09814e-16	1.05398	0.296	0.19	5.47307e-12	0	Plcd3	signaling
Cardiomyocyte	Day 1	1.18097e-14	0.85857	0.319	0.211	1.57718e-10	0	Fxyd1	signaling
Cardiomyocyte	Day 1	1.88557e-14	0.953246	0.26	0.159	2.51817e-10	0	Tssc4	signaling
Cardiomyocyte	Day 1	3.80509e-13	0.917006	0.253	0.159	5.0817e-09	0	Sbno2	signaling
Cardiomyocyte	Day 1	1.57653e-12	0.900376	0.305	0.212	2.10545e-08	0	Cdk10	signaling
Cardiomyocyte	Day 1	1.94213e-12	0.785221	0.319	0.223	2.59371e-08	0	Eef1g	signaling
Cardiomyocyte	Day 1	2.10817e-304	2.07675	0.998	0.833	2.81546e-300	1	Xirp2	signaling
Cardiomyocyte	Day 1	5.09274e-265	2.21342	0.952	0.508	6.80136e-261	1	Lmcd1	signaling
Cardiomyocyte	Day 1	1.71539e-197	1.8321	0.956	0.776	2.2909e-193	1	Cacna2d1	signaling
Cardiomyocyte	Day 1	1.82181e-134	2.39186	0.497	0.13	2.43303e-130	1	Tiam2	signaling
Cardiomyocyte	Day 1	1.12012e-132	1.93008	0.667	0.271	1.49591e-128	1	Gmds	signaling
Cardiomyocyte	Day 1	4.94944e-121	1.92507	0.783	0.445	6.60997e-117	1	Flnc	signaling
Cardiomyocyte	Day 1	9.54292e-109	1.90826	0.596	0.241	1.27446e-104	1	Tsc22d2	signaling
Cardiomyocyte	Day 1	1.16987e-92	2.01774	0.45	0.146	1.56236e-88	1	Ltbp1	signaling
Cardiomyocyte	Day 1	1.0968e-90	2.05037	0.493	0.185	1.46477e-86	1	Itga5	signaling
Cardiomyocyte	Day 1	8.88326e-64	1.74061	0.391	0.146	1.18636e-59	1	Cd44	signaling
Cardiomyocyte	Day 1	1.63737e-61	2.2039	0.343	0.122	2.18671e-57	1	Thbs1	signaling
Cardiomyocyte	Day 1	5.12232e-56	1.69301	0.365	0.138	6.84086e-52	1	Ipo5	signaling
Cardiomyocyte	Day 1	1.93141e-53	1.86123	0.255	0.072	2.5794e-49	1	Zfp697	signaling
Cardiomyocyte	Day 1	9.58118e-52	1.78422	0.278	0.089	1.27957e-47	1	Runx1	signaling
Cardiomyocyte	Day 1	3.80886e-50	1.80407	0.257	0.078	5.08673e-46	1	Plaur	signaling
Cardiomyocyte	Day 1	6.37605e-50	1.71347	0.276	0.09	8.51521e-46	1	Spred3	signaling
Cardiomyocyte	Day 1	1.59259e-48	2.02038	0.264	0.086	2.1269e-44	1	Cdk6	signaling
Cardiomyocyte	Day 1	2.77164e-48	2.16708	0.287	0.1	3.70152e-44	1	Klhl41	signaling
Cardiomyocyte	Day 1	2.81354e-48	1.71815	0.261	0.083	3.75749e-44	1	Map6	signaling
Cardiomyocyte	Day 1	3.22538e-45	1.92533	0.294	0.112	4.3075e-41	1	Csf1	signaling
Cardiomyocyte	Day 1	4.94226e-234	2.63285	0.672	0.116	6.60038e-230	2	Corin	conduction
Cardiomyocyte	Day 1	9.41413e-227	2.773	0.804	0.238	1.25726e-222	2	Dgkb	conduction
Cardiomyocyte	Day 1	1.00627e-209	2.1991	0.811	0.243	1.34387e-205	2	Pde7b	conduction
Cardiomyocyte	Day 1	2.93625e-198	2.48477	0.758	0.225	3.92136e-194	2	Stxbp6	conduction
Cardiomyocyte	Day 1	3.29819e-182	2.46522	0.59	0.115	4.40473e-178	2	Angpt1	conduction
Cardiomyocyte	Day 1	1.54103e-169	1.95634	0.825	0.32	2.05804e-165	2	Nebl	conduction
Cardiomyocyte	Day 1	5.02183e-169	2.0322	0.71	0.207	6.70666e-165	2	Lsamp	conduction
Cardiomyocyte	Day 1	9.64593e-165	2.42117	0.562	0.117	1.28821e-160	2	Sphkap	conduction
Cardiomyocyte	Day 1	1.2995e-156	2.16029	0.606	0.146	1.73548e-152	2	Ccdc85a	conduction
Cardiomyocyte	Day 1	5.58818e-141	2.29838	0.708	0.276	7.46302e-137	2	Kcnd2	conduction
Cardiomyocyte	Day 1	1.61231e-140	1.99463	0.672	0.219	2.15324e-136	2	Kcnj3	conduction
Cardiomyocyte	Day 1	1.13029e-134	2.3124	0.497	0.109	1.5095e-130	2	Ednra	conduction
Cardiomyocyte	Day 1	1.27889e-116	2.38824	0.387	0.07	1.70795e-112	2	Fbxo32	conduction
Cardiomyocyte	Day 1	4.20288e-111	2.7312	0.389	0.079	5.61294e-107	2	Epha3	conduction
Cardiomyocyte	Day 1	3.43357e-104	1.97293	0.451	0.113	4.58553e-100	2	Lnx1	conduction
Cardiomyocyte	Day 1	5.75486e-95	2.2196	0.352	0.071	7.68562e-91	2	Tecrl	conduction
Cardiomyocyte	Day 1	4.5504e-77	1.97848	0.337	0.08	6.07706e-73	2	Ddc	conduction
Cardiomyocyte	Day 1	7.32266e-77	2.18958	0.299	0.063	9.77941e-73	2	Ptgfr	conduction
Cardiomyocyte	Day 1	2.34036e-75	2.08103	0.318	0.074	3.12556e-71	2	Fam13a	conduction
Cardiomyocyte	Day 1	1.11736e-59	1.97185	0.292	0.077	1.49223e-55	2	Trim2	conduction
Cardiomyocyte	Day 1	6.61712e-102	0.787786	0.997	0.98	8.83717e-98	3	Sorbs2	Remodeling
Cardiomyocyte	Day 1	1.05615e-96	0.801177	0.99	0.982	1.41049e-92	3	Pdlim5	Remodeling
Cardiomyocyte	Day 1	1.78599e-60	0.893522	0.921	0.725	2.38519e-56	3	Dtna	Remodeling
Cardiomyocyte	Day 1	1.84637e-57	0.692621	0.982	0.829	2.46583e-53	3	Enah	Remodeling
Cardiomyocyte	Day 1	2.61952e-56	0.780973	0.923	0.658	3.49838e-52	3	Fhl1	Remodeling
Cardiomyocyte	Day 1	5.46946e-51	0.7912	0.918	0.636	7.30447e-47	3	Tgfb2	Remodeling
Cardiomyocyte	Day 1	1.13729e-36	0.871632	0.715	0.462	1.51885e-32	3	Xpr1	Remodeling
Cardiomyocyte	Day 1	1.90509e-33	1.27886	0.377	0.169	2.54425e-29	3	Samd5	Remodeling
Cardiomyocyte	Day 1	9.11452e-33	0.809673	0.748	0.539	1.21724e-28	3	Filip1	Remodeling
Cardiomyocyte	Day 1	2.00848e-31	0.704825	0.796	0.582	2.68233e-27	3	Rab30	Remodeling
Cardiomyocyte	Day 1	4.19834e-31	0.727678	0.766	0.541	5.60688e-27	3	Col4a5	Remodeling
Cardiomyocyte	Day 1	3.28336e-25	1.0137	0.329	0.152	4.38493e-21	3	Dapk2	Remodeling
Cardiomyocyte	Day 1	2.25164e-23	0.849641	0.474	0.277	3.00707e-19	3	Pfdn1	Remodeling
Cardiomyocyte	Day 1	9.92876e-23	0.783124	0.577	0.381	1.32599e-18	3	Ppp1cb	Remodeling
Cardiomyocyte	Day 1	1.05616e-20	0.963204	0.292	0.137	1.41051e-16	3	Prrg4	Remodeling
Cardiomyocyte	Day 1	4.34163e-19	0.691043	0.529	0.344	5.79824e-15	3	Usp53	Remodeling
Cardiomyocyte	Day 1	4.76948e-17	0.879232	0.285	0.145	6.36964e-13	3	Mid2	Remodeling
Cardiomyocyte	Day 1	2.05514e-14	0.696311	0.329	0.188	2.74464e-10	3	Fbxl2	Remodeling
Cardiomyocyte	Day 1	2.598e-14	0.839556	0.264	0.138	3.46962e-10	3	Ildr2	Remodeling
Cardiomyocyte	Day 1	1.37507e-10	0.755094	0.272	0.162	1.83641e-06	3	Fkbp5	Remodeling
Cardiomyocyte	Day 1	0	4.29304	0.995	0.234	0	4	Myh6	mature
Cardiomyocyte	Day 1	1.31671e-154	2.30101	0.916	0.42	1.75847e-150	4	Tnni3	mature
Cardiomyocyte	Day 1	1.23106e-106	2.25225	0.713	0.267	1.64408e-102	4	Myom2	mature
Cardiomyocyte	Day 1	1.09044e-90	2.29711	0.612	0.206	1.45629e-86	4	Dgkz	mature
Cardiomyocyte	Day 1	3.79379e-88	2.25951	0.655	0.254	5.06661e-84	4	Lsamp	mature
Cardiomyocyte	Day 1	1.7876e-84	2.97566	0.328	0.054	2.38733e-80	4	Kcnip2	mature
Cardiomyocyte	Day 1	2.83109e-82	2.57262	0.434	0.102	3.78092e-78	4	Myh7b	mature
Cardiomyocyte	Day 1	5.13163e-81	1.94696	0.566	0.174	6.85329e-77	4	Corin	mature
Cardiomyocyte	Day 1	2.43538e-78	1.97579	0.573	0.187	3.25244e-74	4	Ccdc85a	mature
Cardiomyocyte	Day 1	4.64641e-76	2.06943	0.641	0.257	6.20529e-72	4	Rnf207	mature
Cardiomyocyte	Day 1	1.22517e-72	2.19733	0.516	0.163	1.63621e-68	4	Angpt1	mature
Cardiomyocyte	Day 1	3.97175e-63	1.97325	0.496	0.165	5.30427e-59	4	Sh3kbp1	mature
Cardiomyocyte	Day 1	1.63919e-57	2.80846	0.253	0.047	2.18914e-53	4	Prodh	mature
Cardiomyocyte	Day 1	1.54292e-56	2.49925	0.277	0.057	2.06057e-52	4	Acss1	mature
Cardiomyocyte	Day 1	1.14078e-54	2.03803	0.414	0.13	1.52352e-50	4	Glb1l2	mature
Cardiomyocyte	Day 1	1.02216e-53	1.91682	0.46	0.163	1.3651e-49	4	Rp1	mature
Cardiomyocyte	Day 1	1.38247e-48	1.96983	0.422	0.144	1.84629e-44	4	Lnx1	mature
Cardiomyocyte	Day 1	5.05796e-46	2.16892	0.318	0.09	6.75491e-42	4	Adhfe1	mature
Cardiomyocyte	Day 1	9.13466e-46	2.09413	0.335	0.099	1.21993e-41	4	Fabp3	mature
Cardiomyocyte	Day 1	8.62857e-32	2.01771	0.26	0.081	1.15235e-27	4	Mtm1	mature
Cardiomyocyte	Day 1	1.42551e-176	3.33384	1	0.529	1.90377e-172	5	Fgf12	signaling
Cardiomyocyte	Day 1	7.85673e-29	0.820257	0.876	0.592	1.04927e-24	5	Lmcd1	signaling
Cardiomyocyte	Day 1	1.10091e-24	0.747386	0.898	0.623	1.47026e-20	5	Actn1	signaling
Cardiomyocyte	Day 1	1.32057e-20	1.00761	0.604	0.345	1.76362e-16	5	Gmds	signaling
Cardiomyocyte	Day 1	4.15522e-20	0.742534	0.809	0.555	5.5493e-16	5	Myh9	signaling
Cardiomyocyte	Day 1	1.18033e-19	1.05828	0.643	0.4	1.57633e-15	5	Col4a1	signaling
Cardiomyocyte	Day 1	6.49305e-17	0.728207	0.848	0.686	8.67147e-13	5	Cdh13	signaling
Cardiomyocyte	Day 1	2.13371e-16	0.817704	0.657	0.419	2.84958e-12	5	Stk38l	signaling
Cardiomyocyte	Day 1	7.32012e-14	0.716432	0.587	0.368	9.77602e-10	5	Col18a1	signaling
Cardiomyocyte	Day 1	1.84491e-12	0.704706	0.576	0.373	2.46387e-08	5	Nppa	signaling
Cardiomyocyte	Day 1	2.03762e-11	0.734984	0.378	0.205	2.72125e-07	5	Ltbp1	signaling
Cardiomyocyte	Day 1	2.65748e-11	0.813639	0.587	0.401	3.54906e-07	5	Ror1	signaling
Cardiomyocyte	Day 1	1.49584e-09	0.840208	0.452	0.291	1.99769e-05	5	Eva1c	signaling
Cardiomyocyte	Day 1	2.34184e-08	0.96509	0.265	0.143	0.000312752	5	Igfbp7	signaling
Cardiomyocyte	Day 1	2.48257e-08	0.957214	0.272	0.147	0.000331547	5	Frmd3	signaling
Cardiomyocyte	Day 1	1.07591e-07	0.794533	0.449	0.318	0.00143688	5	Tmem117	signaling
Cardiomyocyte	Day 1	1.10878e-07	0.825464	0.36	0.231	0.00148078	5	Dusp10	signaling
Cardiomyocyte	Day 1	1.65386e-06	0.857878	0.512	0.402	0.0220873	5	Rbms3	signaling
Cardiomyocyte	Day 1	8.48321e-06	0.784313	0.35	0.24	0.113293	5	Ralgps1	signaling
Cardiomyocyte	Day 1	1.91581e-05	0.714479	0.293	0.191	0.255857	5	Pacrg	signaling
Cardiomyocyte	Day 7	0	0.952318	0.852	0.535	0	0	Lsamp	conducting
Cardiomyocyte	Day 7	0	0.645474	0.933	0.718	0	0	Erbb4	conducting
Cardiomyocyte	Day 7	0	0.521471	0.984	0.849	0	0	Dip2c	conducting
Cardiomyocyte	Day 7	7.85874e-277	0.904039	0.684	0.389	1.2086e-272	0	Angpt1	conducting
Cardiomyocyte	Day 7	1.49977e-275	0.561404	0.887	0.582	2.30649e-271	0	Nckap5	conducting
Cardiomyocyte	Day 7	4.99545e-236	0.526923	0.875	0.596	7.6825e-232	0	Rbfox1	conducting
Cardiomyocyte	Day 7	2.57133e-235	0.522365	0.853	0.561	3.95445e-231	0	Inpp4b	conducting
Cardiomyocyte	Day 7	9.20217e-206	0.692856	0.775	0.562	1.4152e-201	0	Nav3	conducting
Cardiomyocyte	Day 7	1.91952e-202	0.720647	0.568	0.302	2.95202e-198	0	LOC120093103	conducting
Cardiomyocyte	Day 7	5.88407e-188	0.524986	0.774	0.514	9.04911e-184	0	Rp1	conducting
Cardiomyocyte	Day 7	5.39827e-157	0.63289	0.495	0.267	8.302e-153	0	Fam78b	conducting
Cardiomyocyte	Day 7	2.30445e-144	0.616631	0.502	0.288	3.54402e-140	0	Corin	conducting
Cardiomyocyte	Day 7	2.1107e-132	0.59353	0.556	0.348	3.24605e-128	0	Ccdc85a	conducting
Cardiomyocyte	Day 7	1.57087e-116	0.669739	0.436	0.254	2.41585e-112	0	Ptprk	conducting
Cardiomyocyte	Day 7	2.46206e-103	0.833042	0.289	0.145	3.7864e-99	0	Epha3	conducting
Cardiomyocyte	Day 7	1.31845e-98	0.524316	0.417	0.244	2.02764e-94	0	Slc16a10	conducting
Cardiomyocyte	Day 7	3.14349e-80	0.52923	0.311	0.173	4.83437e-76	0	Myo3b	conducting
Cardiomyocyte	Day 7	9.4056e-76	0.563279	0.301	0.169	1.44649e-71	0	Grid1	conducting
Cardiomyocyte	Day 7	6.3122e-69	0.58353	0.319	0.191	9.70753e-65	0	Lrrtm3	conducting
Cardiomyocyte	Day 7	3.96014e-54	0.525755	0.262	0.156	6.0903e-50	0	ENSRNOG00000063871	conducting
Cardiomyocyte	Day 7	7.75276e-215	0.638265	0.985	0.936	1.1923e-210	1	Tnni3	signaling
Cardiomyocyte	Day 7	1.63804e-187	1.01926	0.846	0.713	2.51914e-183	1	Ankrd1	signaling
Cardiomyocyte	Day 7	1.40773e-75	0.61536	0.596	0.444	2.16495e-71	1	Actg1	signaling
Cardiomyocyte	Day 7	1.4648e-56	0.57564	0.559	0.432	2.25271e-52	1	Coro6	signaling
Cardiomyocyte	Day 7	1.71542e-50	0.608559	0.391	0.265	2.63814e-46	1	Ndrg4	signaling
Cardiomyocyte	Day 7	1.1229e-46	0.605094	0.365	0.248	1.7269e-42	1	Slc38a3	signaling
Cardiomyocyte	Day 7	6.37044e-40	0.646439	0.316	0.213	9.7971e-36	1	Nppb	signaling
Cardiomyocyte	Day 7	1.53065e-39	0.700806	0.253	0.159	2.35398e-35	1	Cd63	signaling
Cardiomyocyte	Day 7	4.20401e-39	0.626506	0.312	0.21	6.46535e-35	1	Adamtsl4	signaling
Cardiomyocyte	Day 7	1.15611e-38	0.547237	0.359	0.252	1.77798e-34	1	Srpk3	signaling
Cardiomyocyte	Day 7	2.294e-36	0.685218	0.25	0.16	3.52794e-32	1	Gnb3	signaling
Cardiomyocyte	Day 7	2.95371e-36	0.609426	0.277	0.183	4.54251e-32	1	Bsg	signaling
Cardiomyocyte	Day 7	4.76384e-36	0.571502	0.303	0.205	7.32632e-32	1	Dbp	signaling
Cardiomyocyte	Day 7	2.67665e-34	0.613893	0.264	0.174	4.11642e-30	1	Gpsm1	signaling
Cardiomyocyte	Day 7	1.05828e-33	0.619934	0.251	0.163	1.62753e-29	1	Serf2	signaling
Cardiomyocyte	Day 7	1.35314e-33	0.572694	0.389	0.292	2.081e-29	1	Ankrd9	signaling
Cardiomyocyte	Day 7	5.65691e-33	0.631194	0.254	0.168	8.69977e-29	1	Trip10	signaling
Cardiomyocyte	Day 7	1.34468e-29	0.541186	0.309	0.221	2.06798e-25	1	Clk3	signaling
Cardiomyocyte	Day 7	9.60437e-29	0.540549	0.285	0.2	1.47706e-24	1	Fxyd1	signaling
Cardiomyocyte	Day 7	3.10384e-26	0.545913	0.292	0.212	4.77339e-22	1	Ddit3	signaling
Cardiomyocyte	Day 7	0	2.12522	0.676	0.261	0	2	ENSRNOG00000062930	mature
Cardiomyocyte	Day 7	0	2.01449	0.681	0.287	0	2	AABR07015057.1	mature
Cardiomyocyte	Day 7	2.71285e-281	1.75904	0.643	0.317	4.1721e-277	2	AABR07000398.1	mature
Cardiomyocyte	Day 7	6.39844e-133	1.55177	0.453	0.239	9.84016e-129	2	ENSRNOG00000070284	mature
Cardiomyocyte	Day 7	2.33691e-100	1.35654	0.455	0.272	3.59393e-96	2	ENSRNOG00000068039	mature
Cardiomyocyte	Day 7	3.99683e-37	0.433662	0.929	0.952	6.14672e-33	2	Tnni3	mature
Cardiomyocyte	Day 7	5.65998e-23	0.537976	0.993	0.998	8.70448e-19	2	Ttn	mature
Cardiomyocyte	Day 7	1.18058e-17	0.514764	0.847	0.928	1.81562e-13	2	Mybpc3	mature
Cardiomyocyte	Day 7	1.41617e-11	0.302676	0.386	0.566	2.17792e-07	2	Veph1	mature
Cardiomyocyte	Day 7	3.87678e-08	0.357346	0.528	0.665	0.00059621	2	Myh7	mature
Cardiomyocyte	Day 7	1.75635e-06	0.318845	0.211	0.283	0.0270109	2	Sclt1	mature
Cardiomyocyte	Day 7	2.82441e-05	0.31766	0.223	0.294	0.434365	2	Plxnb1	mature
Cardiomyocyte	Day 7	0.000196974	0.522154	0.313	0.3	1	2	Actb	mature
Cardiomyocyte	Day 7	0.000346983	0.294637	0.234	0.299	1	2	Dhx36	mature
Cardiomyocyte	Day 7	0.000828138	0.29373	0.214	0.267	1	2	Cast	mature
Cardiomyocyte	Day 7	0.00141892	0.301027	0.209	0.262	1	2	Ythdc1	mature
Cardiomyocyte	Day 7	0.00203867	0.378628	0.249	0.313	1	2	Mlf1	mature
Cardiomyocyte	Day 7	0.00224013	0.407585	0.596	0.673	1	2	Actc1	mature
Cardiomyocyte	Day 7	0.00822365	0.302159	0.397	0.506	1	2	Srrm2	mature
Cardiomyocyte	Day 7	0.00908252	0.291441	0.348	0.431	1	2	Phldb1	mature
Cardiomyocyte	Day 7	0	1.8421	1	0.964	0	3	Dmd	fibrotic
Cardiomyocyte	Day 7	5.68874e-175	1.45039	0.902	0.821	8.74872e-171	3	Fgf13	fibrotic
Cardiomyocyte	Day 7	6.80746e-143	1.65322	0.642	0.3	1.04692e-138	3	ENSRNOG00000062930	fibrotic
Cardiomyocyte	Day 7	2.05717e-130	1.66754	0.644	0.324	3.16371e-126	3	AABR07015057.1	fibrotic
Cardiomyocyte	Day 7	2.65562e-103	1.41936	0.623	0.347	4.08408e-99	3	AABR07000398.1	fibrotic
Cardiomyocyte	Day 7	1.65586e-83	1.39782	0.707	0.604	2.54654e-79	3	Gria3	fibrotic
Cardiomyocyte	Day 7	1.99589e-71	1.26343	0.661	0.53	3.06948e-67	3	Usp9x	fibrotic
Cardiomyocyte	Day 7	1.59442e-59	1.39402	0.505	0.334	2.45207e-55	3	Huwe1	fibrotic
Cardiomyocyte	Day 7	7.62703e-54	1.3763	0.513	0.354	1.17296e-49	3	Atrx	fibrotic
Cardiomyocyte	Day 7	2.44314e-51	1.56142	0.394	0.223	3.7573e-47	3	Diaph2	fibrotic
Cardiomyocyte	Day 7	1.83796e-48	1.45514	0.525	0.399	2.8266e-44	3	Col4a5	fibrotic
Cardiomyocyte	Day 7	3.48726e-41	1.35642	0.404	0.256	5.36306e-37	3	Tbl1x	fibrotic
Cardiomyocyte	Day 7	7.2518e-39	1.31383	0.432	0.299	1.11525e-34	3	Thoc2	fibrotic
Cardiomyocyte	Day 7	4.14767e-35	1.68571	0.295	0.17	6.37871e-31	3	Hdac8	fibrotic
Cardiomyocyte	Day 7	4.08674e-33	1.33892	0.458	0.343	6.285e-29	3	Tmem164	fibrotic
Cardiomyocyte	Day 7	3.49147e-31	1.56835	0.317	0.196	5.36953e-27	3	Fhl1	fibrotic
Cardiomyocyte	Day 7	3.83381e-26	1.2647	0.419	0.314	5.89601e-22	3	Pls3	fibrotic
Cardiomyocyte	Day 7	9.28003e-26	1.30766	0.266	0.158	1.42718e-21	3	Smc1a	fibrotic
Cardiomyocyte	Day 7	1.07734e-25	1.29423	0.334	0.223	1.65685e-21	3	Stag2	fibrotic
Cardiomyocyte	Day 7	2.08036e-24	1.46401	0.271	0.17	3.19938e-20	3	Gk	fibrotic
Cardiomyocyte	Day 7	0	3.13383	0.768	0.194	0	4	Ncam1	fibrotic
Cardiomyocyte	Day 7	2.43701e-302	3.47909	0.331	0.045	3.74788e-298	4	Tgfb2	fibrotic
Cardiomyocyte	Day 7	1.32399e-286	1.44549	0.966	0.882	2.03616e-282	4	Sorbs2	fibrotic
Cardiomyocyte	Day 7	4.00673e-231	2.79057	0.888	0.592	6.16195e-227	4	Xirp2	fibrotic
Cardiomyocyte	Day 7	1.57111e-161	2.31037	0.294	0.063	2.41621e-157	4	Myof	fibrotic
Cardiomyocyte	Day 7	5.43998e-160	2.42998	0.282	0.059	8.36615e-156	4	Ccn2	fibrotic
Cardiomyocyte	Day 7	7.52094e-148	2.46924	0.268	0.057	1.15665e-143	4	Tpm2	fibrotic
Cardiomyocyte	Day 7	1.2406e-145	2.11392	0.288	0.066	1.90792e-141	4	Nppa	fibrotic
Cardiomyocyte	Day 7	7.33107e-132	1.86876	0.465	0.172	1.12745e-127	4	Rbms3	fibrotic
Cardiomyocyte	Day 7	1.37226e-131	1.52074	0.56	0.244	2.1104e-127	4	Gnao1	fibrotic
Cardiomyocyte	Day 7	1.20171e-111	1.86759	0.258	0.066	1.84812e-107	4	Acta1	fibrotic
Cardiomyocyte	Day 7	7.46516e-106	1.50738	0.774	0.569	1.14807e-101	4	Lamc1	fibrotic
Cardiomyocyte	Day 7	2.78798e-100	2.01446	0.263	0.074	4.28764e-96	4	Creb5	fibrotic
Cardiomyocyte	Day 7	2.66469e-97	1.7617	0.336	0.115	4.09803e-93	4	Rtn4	fibrotic
Cardiomyocyte	Day 7	1.8632e-96	1.62153	0.421	0.173	2.86542e-92	4	Xpr1	fibrotic
Cardiomyocyte	Day 7	2.76926e-96	1.59533	0.362	0.132	4.25884e-92	4	Carmil1	fibrotic
Cardiomyocyte	Day 7	4.52923e-96	1.45783	0.412	0.162	6.96551e-92	4	Ppip5k1	fibrotic
Cardiomyocyte	Day 7	9.91545e-87	1.42338	0.539	0.276	1.5249e-82	4	Csrp3	fibrotic
Cardiomyocyte	Day 7	7.72251e-67	1.47915	0.284	0.108	1.18764e-62	4	Grk5	fibrotic
Cardiomyocyte	Day 7	1.89491e-63	1.42109	0.285	0.112	2.91418e-59	4	Map1b	fibrotic
Cardiomyocyte	Day 7	4.87242e-117	1.38674	1	0.971	7.49329e-113	5	Slc8a1	signaling
Cardiomyocyte	Day 7	3.86615e-106	1.75576	0.975	0.89	5.94575e-102	5	Rgs6	signaling
Cardiomyocyte	Day 7	1.95536e-51	1.09502	0.972	0.901	3.00715e-47	5	Akap6	signaling
Cardiomyocyte	Day 7	1.59622e-35	1.21711	0.802	0.664	2.45483e-31	5	Hdac9	signaling
Cardiomyocyte	Day 7	2.16706e-33	1.18718	0.809	0.763	3.33273e-29	5	Prkce	signaling
Cardiomyocyte	Day 7	8.55963e-33	1.1707	0.799	0.711	1.31639e-28	5	Rock2	signaling
Cardiomyocyte	Day 7	2.23588e-30	1.63171	0.707	0.535	3.43856e-26	5	Stxbp6	signaling
Cardiomyocyte	Day 7	5.65398e-25	1.41725	0.676	0.527	8.69526e-21	5	Dgkb	signaling
Cardiomyocyte	Day 7	2.43151e-15	1.40356	0.485	0.337	3.73942e-11	5	Prkd1	signaling
Cardiomyocyte	Day 7	1.25109e-12	1.12851	0.519	0.406	1.92406e-08	5	Trim54	signaling
Cardiomyocyte	Day 7	2.87536e-11	1.10233	0.506	0.408	4.42202e-07	5	Eml1	signaling
Cardiomyocyte	Day 7	2.19788e-09	1.13269	0.37	0.261	3.38011e-05	5	Ifrd1	signaling
Cardiomyocyte	Day 7	8.79967e-09	1.1957	0.333	0.224	0.00013533	5	Sos2	signaling
Cardiomyocyte	Day 7	9.4091e-09	1.17734	0.333	0.226	0.000144703	5	Pcnx1	signaling
Cardiomyocyte	Day 7	1.0927e-08	1.18923	0.37	0.272	0.000168047	5	Lrpprc	signaling
Cardiomyocyte	Day 7	2.66222e-08	1.28906	0.324	0.221	0.000409423	5	Papola	signaling
Cardiomyocyte	Day 7	7.9421e-08	1.14682	0.306	0.206	0.00122142	5	Snx13	signaling
Cardiomyocyte	Day 7	1.14695e-07	1.40366	0.287	0.19	0.00176389	5	Rbms3	signaling
Cardiomyocyte	Day 7	3.50236e-06	1.12293	0.259	0.175	0.0538628	5	Sos1	signaling
Cardiomyocyte	Day 7	4.60133e-06	1.19408	0.25	0.166	0.0707639	5	Dcaf5	signaling
Macrophage	Day 1	2.73915e-306	1.71362	0.925	0.415	3.78222e-302	0	Gpnmb	Phagocytic
Macrophage	Day 1	4.32581e-257	1.71442	0.85	0.373	5.97308e-253	0	Tec	Phagocytic
Macrophage	Day 1	2.42978e-249	1.78671	0.848	0.414	3.35504e-245	0	Myo1e	Phagocytic
Macrophage	Day 1	8.11444e-239	1.72193	0.799	0.333	1.12044e-234	0	Arhgap10	Phagocytic
Macrophage	Day 1	9.41925e-221	2.35593	0.423	0.084	1.30061e-216	0	Tmem26	Phagocytic
Macrophage	Day 1	2.24422e-186	1.41502	0.768	0.333	3.09881e-182	0	Fam20c	Phagocytic
Macrophage	Day 1	1.35999e-174	1.71905	0.768	0.409	1.87788e-170	0	Osbpl8	Phagocytic
Macrophage	Day 1	1.93991e-172	1.33754	0.772	0.362	2.67863e-168	0	Myof	Phagocytic
Macrophage	Day 1	7.39691e-152	2.38957	0.335	0.075	1.02136e-147	0	Lilrb3	Phagocytic
Macrophage	Day 1	3.96048e-148	2.49756	0.263	0.046	5.46864e-144	0	Lama3	Phagocytic
Macrophage	Day 1	6.92915e-148	1.32186	0.735	0.364	9.56777e-144	0	Fnip2	Phagocytic
Macrophage	Day 1	2.99891e-112	1.42414	0.54	0.231	4.1409e-108	0	Snx29	Phagocytic
Macrophage	Day 1	5.66163e-110	1.32648	0.692	0.396	7.81758e-106	0	Dst	Phagocytic
Macrophage	Day 1	2.19831e-100	1.49986	0.499	0.215	3.03542e-96	0	Sema3c	Phagocytic
Macrophage	Day 1	2.38631e-99	2.00355	0.27	0.071	3.29502e-95	0	Reps2	Phagocytic
Macrophage	Day 1	1.04653e-94	1.57671	0.469	0.203	1.44505e-90	0	Itpkb	Phagocytic
Macrophage	Day 1	3.91797e-94	1.8016	0.317	0.1	5.40994e-90	0	Ank3	Phagocytic
Macrophage	Day 1	5.99845e-83	1.49085	0.392	0.156	8.28266e-79	0	Arsb	Phagocytic
Macrophage	Day 1	5.23454e-71	1.59779	0.294	0.104	7.22785e-67	0	St3gal5	Phagocytic
Macrophage	Day 1	8.88258e-44	2.14559	0.286	0.137	1.22651e-39	0	Ptcd3	Phagocytic
Macrophage	Day 1	2.98631e-188	1.623	0.835	0.444	4.12349e-184	1	Psd3	Anti-inflammatory
Macrophage	Day 1	4.53165e-187	1.64247	0.733	0.3	6.2573e-183	1	Mrc1	Anti-inflammatory
Macrophage	Day 1	6.99907e-133	0.952752	0.954	0.716	9.66432e-129	1	Dab2	Anti-inflammatory
Macrophage	Day 1	5.13992e-87	1.25233	0.589	0.297	7.0972e-83	1	Snx2	Anti-inflammatory
Macrophage	Day 1	6.34916e-85	1.00231	0.699	0.403	8.76692e-81	1	Snx24	Anti-inflammatory
Macrophage	Day 1	1.02945e-78	1.54685	0.371	0.138	1.42147e-74	1	Apobec1	Anti-inflammatory
Macrophage	Day 1	2.26825e-78	2.06711	0.296	0.095	3.132e-74	1	Cd163	Anti-inflammatory
Macrophage	Day 1	1.216e-76	1.10603	0.612	0.329	1.67905e-72	1	ENSRNOG00000067579	Anti-inflammatory
Macrophage	Day 1	2.03241e-74	1.02308	0.666	0.401	2.80636e-70	1	Dennd1a	Anti-inflammatory
Macrophage	Day 1	1.4885e-61	0.985371	0.604	0.359	2.05532e-57	1	Ap2a2	Anti-inflammatory
Macrophage	Day 1	1.19838e-60	1.31823	0.32	0.123	1.65472e-56	1	Nrcam	Anti-inflammatory
Macrophage	Day 1	2.90605e-56	1.00712	0.518	0.279	4.01267e-52	1	Colec12	Anti-inflammatory
Macrophage	Day 1	6.84673e-55	1.08939	0.437	0.214	9.45397e-51	1	Zfp36l1	Anti-inflammatory
Macrophage	Day 1	1.0594e-47	1.50875	0.294	0.127	1.46282e-43	1	Il4r	Anti-inflammatory
Macrophage	Day 1	2.7612e-46	1.45259	0.273	0.114	3.81267e-42	1	Rad51b	Anti-inflammatory
Macrophage	Day 1	3.34518e-45	1.04861	0.359	0.171	4.61902e-41	1	Gab1	Anti-inflammatory
Macrophage	Day 1	7.27076e-39	0.958829	0.453	0.262	1.00395e-34	1	Gramd1b	Anti-inflammatory
Macrophage	Day 1	8.2018e-36	1.11981	0.277	0.129	1.1325e-31	1	Stxbp6	Anti-inflammatory
Macrophage	Day 1	2.07025e-35	0.946334	0.347	0.179	2.85861e-31	1	Adap2	Anti-inflammatory
Macrophage	Day 1	2.06781e-29	0.971222	0.266	0.131	2.85523e-25	1	Il18	Anti-inflammatory
Macrophage	Day 1	3.76905e-203	2.62563	0.537	0.135	5.2043e-199	2	Cd74	MHC II
Macrophage	Day 1	8.82295e-156	2.87169	0.281	0.043	1.21827e-151	2	RT1-Db1	MHC II
Macrophage	Day 1	2.52755e-146	3.0081	0.275	0.044	3.49004e-142	2	RT1-Da	MHC II
Macrophage	Day 1	4.25614e-129	2.2579	0.447	0.132	5.87688e-125	2	Trerf1	MHC II
Macrophage	Day 1	1.76078e-90	1.01966	0.913	0.714	2.43128e-86	2	Alcam	MHC II
Macrophage	Day 1	2.84389e-80	1.93107	0.303	0.089	3.92685e-76	2	Pola1	MHC II
Macrophage	Day 1	2.78061e-58	0.971616	0.59	0.315	3.83947e-54	2	Mef2c	MHC II
Macrophage	Day 1	5.44146e-48	1.51671	0.255	0.091	7.51357e-44	2	Ccnd2	MHC II
Macrophage	Day 1	1.06437e-39	1.08762	0.416	0.219	1.46969e-35	2	LOC100359583	MHC II
Macrophage	Day 1	2.83394e-37	1.27662	0.313	0.145	3.9131e-33	2	Cep128	MHC II
Macrophage	Day 1	1.29873e-36	1.02846	0.347	0.166	1.79328e-32	2	Dpysl2	MHC II
Macrophage	Day 1	3.25949e-36	1.0301	0.476	0.287	4.50071e-32	2	Zc3h10	MHC II
Macrophage	Day 1	2.77511e-32	1.12168	0.294	0.139	3.83187e-28	2	RT1-DMb	MHC II
Macrophage	Day 1	6.23972e-32	1.34607	0.252	0.111	8.6158e-28	2	Tnfrsf11a	MHC II
Macrophage	Day 1	7.87488e-29	0.881884	0.399	0.227	1.08736e-24	2	Atp13a3	MHC II
Macrophage	Day 1	7.86999e-28	1.07189	0.271	0.131	1.08669e-23	2	Ywhah	MHC II
Macrophage	Day 1	6.96236e-25	0.85675	0.42	0.256	9.61363e-21	2	Card11	MHC II
Macrophage	Day 1	2.26026e-23	0.931536	0.288	0.153	3.12096e-19	2	Nup153	MHC II
Macrophage	Day 1	4.93116e-20	0.913762	0.263	0.142	6.80895e-16	2	Npm1	MHC II
Macrophage	Day 1	3.99093e-18	0.851402	0.259	0.144	5.51067e-14	2	RGD1309104	MHC II
Macrophage	Day 1	0	2.59388	1	0.575	0	3	Fn1	Pro-fibrotic
Macrophage	Day 1	1.96676e-131	1.01485	0.927	0.511	2.7157e-127	3	Vcan	Pro-fibrotic
Macrophage	Day 1	1.81091e-56	0.764894	0.923	0.79	2.50051e-52	3	Pid1	Pro-fibrotic
Macrophage	Day 1	6.48862e-53	0.820766	0.727	0.475	8.95948e-49	3	Jarid2	Pro-fibrotic
Macrophage	Day 1	3.94575e-40	0.944291	0.54	0.313	5.4483e-36	3	RGD1559482	Pro-fibrotic
Macrophage	Day 1	1.57248e-38	0.763378	0.693	0.492	2.17129e-34	3	Msr1	Pro-fibrotic
Macrophage	Day 1	2.21631e-38	1.09732	0.394	0.196	3.06029e-34	3	Mnda	Pro-fibrotic
Macrophage	Day 1	1.43679e-36	1.17788	0.339	0.161	1.98391e-32	3	Fcgr2b	Pro-fibrotic
Macrophage	Day 1	1.46193e-35	0.772629	0.602	0.379	2.01863e-31	3	Sgms2	Pro-fibrotic
Macrophage	Day 1	4.98775e-35	0.997803	0.664	0.498	6.88708e-31	3	Pde4d	Pro-fibrotic
Macrophage	Day 1	1.73015e-34	0.900408	0.508	0.303	2.389e-30	3	Tgfbi	Pro-fibrotic
Macrophage	Day 1	3.22861e-31	1.05922	0.384	0.209	4.45807e-27	3	Ccr5	Pro-fibrotic
Macrophage	Day 1	2.03139e-22	0.895536	0.358	0.211	2.80494e-18	3	Prdx5	Pro-fibrotic
Macrophage	Day 1	5.15546e-20	0.956294	0.292	0.163	7.11866e-16	3	Clec4a2	Pro-fibrotic
Macrophage	Day 1	5.8917e-20	0.780912	0.483	0.339	8.13526e-16	3	Lyz2	Pro-fibrotic
Macrophage	Day 1	1.74487e-19	0.793078	0.41	0.265	2.40932e-15	3	LOC120099372	Pro-fibrotic
Macrophage	Day 1	3.07367e-19	0.829624	0.328	0.192	4.24412e-15	3	Parvb	Pro-fibrotic
Macrophage	Day 1	1.03438e-17	1.00067	0.295	0.174	1.42828e-13	3	Ncf1	Pro-fibrotic
Macrophage	Day 1	3.72894e-16	1.00329	0.283	0.17	5.14892e-12	3	Ctsc	Pro-fibrotic
Macrophage	Day 1	8.83804e-12	0.743459	0.279	0.181	1.22036e-07	3	Cebpb	Pro-fibrotic
Macrophage	Day 1	8.07158e-215	1.5986	0.998	0.515	1.11452e-210	4	Vcan	Pro-fibrotic
Macrophage	Day 1	3.09959e-41	0.764371	0.74	0.48	4.27991e-37	4	Jarid2	Pro-fibrotic
Macrophage	Day 1	4.68416e-31	1.00086	0.538	0.324	6.46789e-27	4	Hif1a	Pro-fibrotic
Macrophage	Day 1	3.74186e-29	1.14458	0.514	0.308	5.16676e-25	4	Tgfbi	Pro-fibrotic
Macrophage	Day 1	2.91533e-26	1.37401	0.281	0.128	4.02549e-22	4	Ahr	Pro-fibrotic
Macrophage	Day 1	3.74107e-23	1.08088	0.372	0.202	5.16567e-19	4	Mnda	Pro-fibrotic
Macrophage	Day 1	1.92709e-22	1.21995	0.337	0.182	2.66092e-18	4	Gab1	Pro-fibrotic
Macrophage	Day 1	1.39919e-20	0.707812	0.531	0.351	1.932e-16	4	Gda	Pro-fibrotic
Macrophage	Day 1	2.15279e-20	1.19413	0.311	0.167	2.97257e-16	4	Fcgr2b	Pro-fibrotic
Macrophage	Day 1	1.52705e-19	0.739686	0.49	0.317	2.10855e-15	4	Pla2g4a	Pro-fibrotic
Macrophage	Day 1	7.03337e-17	0.916722	0.358	0.214	9.71167e-13	4	Ccr5	Pro-fibrotic
Macrophage	Day 1	1.14873e-14	1.03771	0.286	0.167	1.58616e-10	4	Clec4a2	Pro-fibrotic
Macrophage	Day 1	2.46636e-12	0.696747	0.399	0.269	3.40555e-08	4	LOC120099372	Pro-fibrotic
Macrophage	Day 1	2.62068e-12	0.825588	0.297	0.182	3.61864e-08	4	Dok2	Pro-fibrotic
Macrophage	Day 1	3.90703e-12	0.78191	0.314	0.197	5.39483e-08	4	Svil	Pro-fibrotic
Macrophage	Day 1	9.13963e-12	0.72148	0.483	0.365	1.262e-07	4	P4ha1	Pro-fibrotic
Macrophage	Day 1	1.14934e-08	0.758611	0.269	0.179	0.000158701	4	Mdn1	Pro-fibrotic
Macrophage	Day 1	7.63145e-08	0.785496	0.26	0.174	0.00105375	4	Ctsc	Pro-fibrotic
Macrophage	Day 1	2.11786e-07	0.760968	0.28	0.197	0.00292435	4	Enpp3	Pro-fibrotic
Macrophage	Day 1	2.56899e-07	0.689983	0.413	0.325	0.00354725	4	App	Pro-fibrotic
Macrophage	Day 1	0	3.6323	0.961	0.292	0	5	Plcb1	MHC II
Macrophage	Day 1	2.26962e-176	2.61837	0.477	0.091	3.1339e-172	5	Il1rap	MHC II
Macrophage	Day 1	7.46121e-162	2.2918	0.774	0.305	1.03024e-157	5	Plaur	MHC II
Macrophage	Day 1	5.73799e-155	2.0355	0.791	0.329	7.92301e-151	5	ENSRNOG00000064568	MHC II
Macrophage	Day 1	2.39393e-145	2.51183	0.489	0.116	3.30554e-141	5	Zfyve9	MHC II
Macrophage	Day 1	1.41549e-136	2.53356	0.395	0.078	1.9545e-132	5	Htr7	MHC II
Macrophage	Day 1	4.85219e-119	2.67022	0.279	0.043	6.69991e-115	5	LOC100909964	MHC II
Macrophage	Day 1	5.22995e-104	1.79846	0.635	0.252	7.22152e-100	5	Agpat4	MHC II
Macrophage	Day 1	4.8395e-101	2.43717	0.363	0.086	6.68238e-97	5	LOC102554746	MHC II
Macrophage	Day 1	3.42633e-94	1.82666	0.64	0.284	4.73108e-90	5	Anxa2	MHC II
Macrophage	Day 1	5.32089e-93	2.40085	0.312	0.069	7.34709e-89	5	Smox	MHC II
Macrophage	Day 1	3.05803e-86	2.17844	0.332	0.081	4.22253e-82	5	Fosl2	MHC II
Macrophage	Day 1	9.92538e-85	2.06894	0.298	0.067	1.3705e-80	5	Sirpal1	MHC II
Macrophage	Day 1	1.52016e-80	1.93361	0.5	0.187	2.09904e-76	5	Tpd52	MHC II
Macrophage	Day 1	1.90282e-70	2.15469	0.279	0.069	2.62742e-66	5	Glrx	MHC II
Macrophage	Day 1	2.96684e-69	2.10112	0.296	0.078	4.09661e-65	5	Map2k3	MHC II
Macrophage	Day 1	6.07239e-62	2.06123	0.286	0.08	8.38476e-58	5	Kcna3	MHC II
Macrophage	Day 1	4.23887e-61	1.78695	0.344	0.11	5.85303e-57	5	Arrdc3	MHC II
Macrophage	Day 1	1.14182e-55	1.81859	0.265	0.074	1.57662e-51	5	Ccr2	MHC II
Macrophage	Day 1	5.07321e-44	1.87721	0.261	0.086	7.00509e-40	5	Hpse	MHC II
Macrophage	Day 1	7.4278e-252	2.06614	1	0.542	1.02563e-247	6	Spp1	Phagocytic
Macrophage	Day 1	7.43158e-87	1.12757	0.866	0.453	1.02615e-82	6	Gpnmb	Phagocytic
Macrophage	Day 1	8.44258e-74	1.23962	0.748	0.363	1.16575e-69	6	Fam20c	Phagocytic
Macrophage	Day 1	1.67652e-58	1.65406	0.336	0.103	2.31494e-54	6	Lpl	Phagocytic
Macrophage	Day 1	2.89427e-53	1.74894	0.307	0.094	3.99641e-49	6	Lilrb3	Phagocytic
Macrophage	Day 1	5.86775e-52	1.1565	0.706	0.415	8.10219e-48	6	Dst	Phagocytic
Macrophage	Day 1	1.1188e-51	1.64718	0.338	0.112	1.54483e-47	6	Tmem26	Phagocytic
Macrophage	Day 1	1.63802e-47	0.932304	0.769	0.457	2.26178e-43	6	Tns3	Phagocytic
Macrophage	Day 1	4.39291e-47	1.13757	0.599	0.314	6.06573e-43	6	Lgals3	Phagocytic
Macrophage	Day 1	1.46632e-41	1.28305	0.456	0.213	2.0247e-37	6	Cd63	Phagocytic
Macrophage	Day 1	9.26383e-41	1.52848	0.313	0.114	1.27915e-36	6	Ank3	Phagocytic
Macrophage	Day 1	3.21514e-40	1.17177	0.595	0.339	4.43946e-36	6	Ctsd	Phagocytic
Macrophage	Day 1	2.52221e-34	1.28358	0.302	0.116	3.48267e-30	6	St3gal5	Phagocytic
Macrophage	Day 1	1.57458e-26	1.09915	0.382	0.193	2.17418e-22	6	Grn	Phagocytic
Macrophage	Day 1	2.89106e-25	1.12041	0.41	0.217	3.99198e-21	6	Tgfbr1	Phagocytic
Macrophage	Day 1	8.99583e-25	1.0691	0.321	0.15	1.24214e-20	6	Anpep	Phagocytic
Macrophage	Day 1	2.63352e-21	0.922963	0.42	0.239	3.63636e-17	6	Sema3c	Phagocytic
Macrophage	Day 1	7.71743e-18	0.992469	0.288	0.148	1.06562e-13	6	Abhd12	Phagocytic
Macrophage	Day 1	1.90851e-16	0.961647	0.309	0.168	2.63527e-12	6	Npc2	Phagocytic
Macrophage	Day 1	2.32196e-10	0.965078	0.25	0.149	3.20617e-06	6	Ptcd3	Phagocytic
Macrophage	Day 1	0	3.42465	0.884	0.133	0	7	Stab1	Anti-inflammatory
Macrophage	Day 1	0	3.59008	0.941	0.199	0	7	Slc9a9	Anti-inflammatory
Macrophage	Day 1	0	3.23188	0.798	0.136	0	7	Kcnt2	Anti-inflammatory
Macrophage	Day 1	0	4.20939	0.641	0.044	0	7	Ms4a4a	Anti-inflammatory
Macrophage	Day 1	0	3.24364	0.678	0.084	0	7	Cd163	Anti-inflammatory
Macrophage	Day 1	0	3.38703	0.647	0.073	0	7	Slco2b1	Anti-inflammatory
Macrophage	Day 1	0	4.76907	0.378	0.015	0	7	Col19a1	Anti-inflammatory
Macrophage	Day 1	0	4.18227	0.386	0.023	0	7	Fgfr1	Anti-inflammatory
Macrophage	Day 1	1.71671e-307	3.98021	0.357	0.021	2.37043e-303	7	C1qc	Anti-inflammatory
Macrophage	Day 1	1.79945e-306	3.15394	0.7	0.116	2.48469e-302	7	Ophn1	Anti-inflammatory
Macrophage	Day 1	3.02113e-300	3.63312	0.441	0.038	4.17157e-296	7	Prune2	Anti-inflammatory
Macrophage	Day 1	5.90708e-264	3.31969	0.649	0.117	8.1565e-260	7	Ptprm	Anti-inflammatory
Macrophage	Day 1	1.67087e-246	3.23655	0.475	0.058	2.30714e-242	7	Slc10a6	Anti-inflammatory
Macrophage	Day 1	2.7855e-219	2.97856	0.59	0.111	3.84623e-215	7	Rapgef5	Anti-inflammatory
Macrophage	Day 1	5.01571e-209	3.03218	0.433	0.057	6.92569e-205	7	Itga9	Anti-inflammatory
Macrophage	Day 1	1.21887e-175	3.14246	0.359	0.046	1.68302e-171	7	Sash1	Anti-inflammatory
Macrophage	Day 1	4.83958e-148	3.29726	0.267	0.029	6.68249e-144	7	Heph	Anti-inflammatory
Macrophage	Day 1	8.11588e-147	3.22138	0.276	0.032	1.12064e-142	7	Synj2	Anti-inflammatory
Macrophage	Day 1	4.53431e-143	3.20331	0.259	0.028	6.26097e-139	7	P2ry12	Anti-inflammatory
Macrophage	Day 1	1.08973e-108	3.01814	0.251	0.036	1.50469e-104	7	Adgre1	Anti-inflammatory
Macrophage	Day 1	2.13672e-77	2.35036	0.361	0.097	2.95038e-73	8	Ripor2	Pro-fibrotic
Macrophage	Day 1	7.71732e-62	1.45024	0.656	0.339	1.06561e-57	8	Aoah	Pro-fibrotic
Macrophage	Day 1	9.55374e-62	1.92532	0.297	0.077	1.31918e-57	8	Sorl1	Pro-fibrotic
Macrophage	Day 1	2.06216e-60	2.22457	0.291	0.077	2.84744e-56	8	LOC100911253	Pro-fibrotic
Macrophage	Day 1	5.61422e-60	1.52649	0.529	0.222	7.75212e-56	8	Il17ra	Pro-fibrotic
Macrophage	Day 1	2.20685e-45	1.80717	0.502	0.249	3.04722e-41	8	Fbxl5	Pro-fibrotic
Macrophage	Day 1	1.73479e-44	1.81472	0.281	0.088	2.3954e-40	8	Ly49si2	Pro-fibrotic
Macrophage	Day 1	1.05247e-38	1.27969	0.523	0.272	1.45325e-34	8	Phactr2	Pro-fibrotic
Macrophage	Day 1	3.10361e-35	1.35445	0.434	0.208	4.28546e-31	8	Pstpip2	Pro-fibrotic
Macrophage	Day 1	4.41059e-33	1.4582	0.322	0.131	6.09014e-29	8	Nadk	Pro-fibrotic
Macrophage	Day 1	4.70353e-32	1.54963	0.287	0.112	6.49463e-28	8	Glipr1	Pro-fibrotic
Macrophage	Day 1	2.09012e-27	1.29362	0.342	0.159	2.88604e-23	8	Pirb	Pro-fibrotic
Macrophage	Day 1	2.80134e-26	1.64052	0.295	0.13	3.8681e-22	8	Mctp2	Pro-fibrotic
Macrophage	Day 1	2.64356e-25	1.3589	0.322	0.152	3.65023e-21	8	Stk17b	Pro-fibrotic
Macrophage	Day 1	4.59505e-25	1.13586	0.461	0.265	6.34485e-21	8	Susd6	Pro-fibrotic
Macrophage	Day 1	1.51664e-22	1.34519	0.275	0.124	2.09418e-18	8	Slc12a6	Pro-fibrotic
Macrophage	Day 1	5.38513e-22	1.41726	0.256	0.113	7.43579e-18	8	Entpd1	Pro-fibrotic
Macrophage	Day 1	2.48475e-21	1.21487	0.279	0.13	3.43095e-17	8	Coro1a	Pro-fibrotic
Macrophage	Day 1	1.99249e-19	1.14471	0.318	0.165	2.75123e-15	8	Nfkbia	Pro-fibrotic
Macrophage	Day 1	1.10232e-14	1.17264	0.258	0.136	1.52208e-10	8	Add3	Pro-fibrotic
Macrophage	Day 1	2.16987e-272	2.53175	0.859	0.206	2.99616e-268	9	Slc9a9	Anti-inflammatory
Macrophage	Day 1	5.42342e-252	2.74908	0.727	0.145	7.48866e-248	9	Stab1	Anti-inflammatory
Macrophage	Day 1	1.68754e-219	2.84079	0.532	0.081	2.33016e-215	9	Slco2b1	Anti-inflammatory
Macrophage	Day 1	1.85865e-189	2.44883	0.65	0.146	2.56643e-185	9	Kcnt2	Anti-inflammatory
Macrophage	Day 1	8.86643e-182	2.7836	0.42	0.058	1.22428e-177	9	Ms4a4a	Anti-inflammatory
Macrophage	Day 1	3.83745e-154	3.37383	0.269	0.027	5.29875e-150	9	C1qc	Anti-inflammatory
Macrophage	Day 1	2.5807e-151	2.62655	0.528	0.116	3.56343e-147	9	Rapgef5	Anti-inflammatory
Macrophage	Day 1	5.29676e-129	1.59995	0.826	0.32	7.31377e-125	9	Mrc1	Anti-inflammatory
Macrophage	Day 1	5.70507e-125	1.68926	0.919	0.665	7.87756e-121	9	Rbpj	Anti-inflammatory
Macrophage	Day 1	5.55992e-124	2.65328	0.358	0.062	7.67713e-120	9	Itga9	Anti-inflammatory
Macrophage	Day 1	2.44103e-96	2.76623	0.271	0.046	3.37058e-92	9	Trpc6	Anti-inflammatory
Macrophage	Day 1	1.12449e-89	2.06193	0.451	0.129	1.55269e-85	9	Zfhx3	Anti-inflammatory
Macrophage	Day 1	5.99091e-88	2.15509	0.449	0.13	8.27225e-84	9	Ptprm	Anti-inflammatory
Macrophage	Day 1	4.07222e-87	2.0086	0.455	0.132	5.62293e-83	9	Ophn1	Anti-inflammatory
Macrophage	Day 1	2.88121e-82	2.2668	0.315	0.069	3.97837e-78	9	Slc10a6	Anti-inflammatory
Macrophage	Day 1	5.43159e-81	1.51104	0.702	0.311	7.49994e-77	9	Frmd4b	Anti-inflammatory
Macrophage	Day 1	5.866e-81	2.40942	0.36	0.092	8.09977e-77	9	Mctp1	Anti-inflammatory
Macrophage	Day 1	7.08664e-66	2.1884	0.302	0.076	9.78523e-62	9	Nfia	Anti-inflammatory
Macrophage	Day 1	1.51455e-57	1.95532	0.304	0.084	2.09129e-53	9	Disc1	Anti-inflammatory
Macrophage	Day 1	7.41311e-46	1.66394	0.323	0.109	1.0236e-41	9	Dip2c	Anti-inflammatory
Macrophage	Day 1	1.36291e-279	2.87372	1	0.545	1.88191e-275	10	Spp1	Phagocytic
Macrophage	Day 1	3.25597e-82	1.22913	0.851	0.457	4.49585e-78	10	Gpnmb	Phagocytic
Macrophage	Day 1	8.22947e-82	1.69025	0.697	0.335	1.13632e-77	10	Ctsd	Phagocytic
Macrophage	Day 1	1.35729e-64	1.23595	0.817	0.541	1.87414e-60	10	Ctsb	Phagocytic
Macrophage	Day 1	3.09748e-57	1.67823	0.499	0.212	4.277e-53	10	Cd63	Phagocytic
Macrophage	Day 1	1.43368e-53	1.13084	0.701	0.369	1.97963e-49	10	Fam20c	Phagocytic
Macrophage	Day 1	9.07784e-44	1.96011	0.311	0.106	1.25347e-39	10	Lpl	Phagocytic
Macrophage	Day 1	1.15539e-40	1.25635	0.58	0.317	1.59536e-36	10	Lgals3	Phagocytic
Macrophage	Day 1	8.7663e-37	0.9314	0.682	0.419	1.21045e-32	10	Dst	Phagocytic
Macrophage	Day 1	1.67839e-34	1.27475	0.42	0.192	2.31753e-30	10	Grn	Phagocytic
Macrophage	Day 1	9.18992e-34	1.43785	0.275	0.098	1.26894e-29	10	Lilrb3	Phagocytic
Macrophage	Day 1	1.45843e-25	1.25156	0.284	0.118	2.01381e-21	10	St3gal5	Phagocytic
Macrophage	Day 1	1.96004e-21	0.937016	0.486	0.294	2.70643e-17	10	Zc3h10	Phagocytic
Macrophage	Day 1	3.52918e-21	1.15365	0.267	0.118	4.8731e-17	10	Tmem26	Phagocytic
Macrophage	Day 1	8.84663e-21	0.938142	0.599	0.424	1.22154e-16	10	Tmsb4x	Phagocytic
Macrophage	Day 1	1.11087e-20	1.24551	0.264	0.118	1.53389e-16	10	Ank3	Phagocytic
Macrophage	Day 1	6.76575e-20	1.15212	0.313	0.156	9.34214e-16	10	Tmsb10	Phagocytic
Macrophage	Day 1	1.368e-17	1.14973	0.299	0.153	1.88894e-13	10	Anpep	Phagocytic
Macrophage	Day 1	4.7445e-17	0.961264	0.339	0.185	6.55121e-13	10	Ctsz	Phagocytic
Macrophage	Day 1	5.10672e-14	0.962266	0.264	0.139	7.05136e-10	10	LOC100360413	Phagocytic
Macrophage	Day 1	3.97344e-214	3.33083	0.842	0.272	5.48653e-210	11	Ankh	Phagocytic
Macrophage	Day 1	6.18773e-154	1.65116	0.988	0.547	8.54402e-150	11	Spp1	Phagocytic
Macrophage	Day 1	9.57581e-133	3.63304	0.362	0.057	1.32223e-128	11	Csf1	Phagocytic
Macrophage	Day 1	1.28987e-124	2.66106	0.485	0.11	1.78105e-120	11	Ccdc57	Phagocytic
Macrophage	Day 1	1.34781e-113	2.51835	0.594	0.181	1.86106e-109	11	Dgki	Phagocytic
Macrophage	Day 1	3.21651e-105	2.80663	0.383	0.079	4.44135e-101	11	Il1rn	Phagocytic
Macrophage	Day 1	6.35479e-99	2.6405	0.332	0.061	8.77469e-95	11	Rasgef1b	Phagocytic
Macrophage	Day 1	9.59038e-97	1.55421	0.882	0.552	1.32424e-92	11	Mitf	Phagocytic
Macrophage	Day 1	9.74102e-81	1.80083	0.745	0.396	1.34504e-76	11	Myof	Phagocytic
Macrophage	Day 1	4.34995e-75	2.9674	0.258	0.048	6.00641e-71	11	Met	Phagocytic
Macrophage	Day 1	3.70076e-74	1.75768	0.633	0.274	5.11002e-70	11	Lrrk2	Phagocytic
Macrophage	Day 1	3.35883e-51	1.83693	0.355	0.114	4.63787e-47	11	Tmem26	Phagocytic
Macrophage	Day 1	5.90822e-51	1.95161	0.334	0.103	8.15807e-47	11	Hvcn1	Phagocytic
Macrophage	Day 1	3.78684e-49	1.71508	0.503	0.222	5.22887e-45	11	Itpkb	Phagocytic
Macrophage	Day 1	6.6842e-47	1.9446	0.274	0.077	9.22955e-43	11	Plpp3	Phagocytic
Macrophage	Day 1	3.13813e-43	1.90148	0.29	0.09	4.33314e-39	11	Slc37a2	Phagocytic
Macrophage	Day 1	7.56529e-42	2.05044	0.404	0.169	1.04461e-37	11	Tspan5	Phagocytic
Macrophage	Day 1	6.37607e-36	1.75463	0.318	0.118	8.80408e-32	11	Tns1	Phagocytic
Macrophage	Day 1	7.55121e-29	1.71595	0.292	0.116	1.04267e-24	11	Malt1	Phagocytic
Macrophage	Day 1	1.36885e-18	1.55974	0.258	0.119	1.89011e-14	11	Ank3	Phagocytic
Macrophage	Day 1	0	6.68166	0.857	0.019	0	12	P2ry10	MHC II
Macrophage	Day 1	0	3.66414	0.796	0.134	0	12	Rap1gap2	MHC II
Macrophage	Day 1	0	5.28558	0.614	0.025	0	12	Adgre4	MHC II
Macrophage	Day 1	0	3.89205	0.642	0.061	0	12	Sorl1	MHC II
Macrophage	Day 1	0	4.48932	0.567	0.035	0	12	Treml4	MHC II
Macrophage	Day 1	0	4.65758	0.539	0.039	0	12	Angpt1	MHC II
Macrophage	Day 1	0	3.86082	0.562	0.056	0	12	Tbc1d8	MHC II
Macrophage	Day 1	2.5398e-297	4.44251	0.379	0.023	3.50695e-293	12	Samhd1	MHC II
Macrophage	Day 1	4.5784e-266	3.75648	0.534	0.063	6.32185e-262	12	Itgal	MHC II
Macrophage	Day 1	4.08979e-230	4.53425	0.265	0.013	5.64718e-226	12	Mal	MHC II
Macrophage	Day 1	8.37307e-223	3.3111	0.536	0.077	1.15615e-218	12	Ly49si2	MHC II
Macrophage	Day 1	3.7293e-218	4.70232	0.253	0.013	5.14941e-214	12	Ly49si4	MHC II
Macrophage	Day 1	7.33419e-209	4.31153	0.281	0.018	1.01271e-204	12	Spn	MHC II
Macrophage	Day 1	2.19753e-192	3.92251	0.281	0.02	3.03436e-188	12	Nr4a1	MHC II
Macrophage	Day 1	6.93624e-192	3.59263	0.379	0.042	9.57756e-188	12	Plac8	MHC II
Macrophage	Day 1	1.03939e-179	3.2625	0.377	0.044	1.43519e-175	12	Dgkg	MHC II
Macrophage	Day 1	5.96388e-154	3.75751	0.269	0.025	8.23493e-150	12	Pou2f2	MHC II
Macrophage	Day 1	6.34594e-137	3.17994	0.326	0.043	8.76247e-133	12	Napsa	MHC II
Macrophage	Day 1	1.91391e-125	3.28849	0.265	0.03	2.64272e-121	12	Efnb2	MHC II
Macrophage	Day 1	5.60465e-114	3.18823	0.255	0.031	7.7389e-110	12	Abi3	MHC II
Macrophage	Day 1	0	3.1665	0.998	0.274	0	13	Thbs1	Pro-fibrotic
Macrophage	Day 1	1.15041e-48	0.885284	0.943	0.774	1.58848e-44	13	Lilrb4	Pro-fibrotic
Macrophage	Day 1	5.77569e-39	1.70174	0.434	0.19	7.97507e-35	13	Ccl7	Pro-fibrotic
Macrophage	Day 1	5.36851e-34	1.32303	0.556	0.298	7.41283e-30	13	Ccl2	Pro-fibrotic
Macrophage	Day 1	1.14099e-29	0.874082	0.754	0.501	1.57548e-25	13	Pde4d	Pro-fibrotic
Macrophage	Day 1	1.14163e-24	1.17262	0.501	0.297	1.57637e-20	13	Ctsl	Pro-fibrotic
Macrophage	Day 1	2.69199e-20	0.797737	0.769	0.67	3.71709e-16	13	Arhgap26	Pro-fibrotic
Macrophage	Day 1	2.03327e-15	0.867796	0.538	0.383	2.80754e-11	13	Snx5	Pro-fibrotic
Macrophage	Day 1	3.17676e-15	0.796573	0.566	0.415	4.38647e-11	13	Lhfpl2	Pro-fibrotic
Macrophage	Day 1	4.99309e-12	1.2128	0.288	0.164	6.89446e-08	13	Hmox1	Pro-fibrotic
Macrophage	Day 1	6.65916e-12	0.741388	0.462	0.309	9.19497e-08	13	Fth1	Pro-fibrotic
Macrophage	Day 1	9.31938e-11	0.92117	0.31	0.186	1.28682e-06	13	Gab1	Pro-fibrotic
Macrophage	Day 1	9.43975e-10	0.852399	0.345	0.223	1.30344e-05	13	Mknk1	Pro-fibrotic
Macrophage	Day 1	1.60753e-08	0.802711	0.325	0.213	0.000221967	13	Eps8	Pro-fibrotic
Macrophage	Day 1	1.63981e-08	0.845565	0.305	0.196	0.000226425	13	Dgki	Pro-fibrotic
Macrophage	Day 1	1.94625e-08	0.778612	0.524	0.418	0.000268738	13	AABR07015057.1	Pro-fibrotic
Macrophage	Day 1	3.07923e-08	0.903792	0.3	0.198	0.00042518	13	Enpp3	Pro-fibrotic
Macrophage	Day 1	6.54025e-06	0.762487	0.263	0.181	0.0903077	13	Ncf1	Pro-fibrotic
Macrophage	Day 1	1.9463e-05	0.770143	0.38	0.304	0.268745	13	Slc7a8	Pro-fibrotic
Macrophage	Day 1	0.000230249	0.740897	0.251	0.186	1	13	Resf1	Pro-fibrotic
Macrophage	Day 1	2.64486e-240	3.26488	1	0.284	3.65202e-236	14	Thbs1	Pro-fibrotic
Macrophage	Day 1	3.216e-154	2.31021	1	0.531	4.44065e-150	14	Vcan	Pro-fibrotic
Macrophage	Day 1	4.7354e-78	3.34927	0.309	0.05	6.53864e-74	14	Nos2	Pro-fibrotic
Macrophage	Day 1	1.06559e-62	1.29462	0.951	0.6	1.47136e-58	14	Fn1	Pro-fibrotic
Macrophage	Day 1	1.16303e-55	2.60735	0.33	0.075	1.60592e-51	14	Cxcl2	Pro-fibrotic
Macrophage	Day 1	1.38234e-47	1.51426	0.688	0.322	1.90874e-43	14	Plcb1	Pro-fibrotic
Macrophage	Day 1	5.60905e-44	1.52367	0.677	0.327	7.74498e-40	14	Hif1a	Pro-fibrotic
Macrophage	Day 1	1.2848e-35	1.90081	0.379	0.13	1.77405e-31	14	Ahr	Pro-fibrotic
Macrophage	Day 1	2.97181e-34	1.80226	0.432	0.168	4.10348e-30	14	Fcgr2b	Pro-fibrotic
Macrophage	Day 1	8.6042e-33	1.86626	0.302	0.091	1.18807e-28	14	Htr7	Pro-fibrotic
Macrophage	Day 1	1.26512e-30	1.81411	0.34	0.118	1.74688e-26	14	Arrdc3	Pro-fibrotic
Macrophage	Day 1	1.78087e-26	1.61501	0.575	0.326	2.45902e-22	14	Plaur	Pro-fibrotic
Macrophage	Day 1	1.19299e-22	1.4955	0.386	0.173	1.64728e-18	14	Ctsc	Pro-fibrotic
Macrophage	Day 1	1.93466e-21	1.61231	0.27	0.098	2.67138e-17	14	LOC102554746	Pro-fibrotic
Macrophage	Day 1	1.4647e-19	1.76762	0.277	0.11	2.02246e-15	14	Il1rap	Pro-fibrotic
Macrophage	Day 1	4.60111e-19	1.39071	0.396	0.196	6.35321e-15	14	Adam8	Pro-fibrotic
Macrophage	Day 1	4.36448e-17	1.43256	0.263	0.106	6.02648e-13	14	Slc2a1	Pro-fibrotic
Macrophage	Day 1	2.15285e-15	1.7118	0.253	0.107	2.97266e-11	14	F13a1	Pro-fibrotic
Macrophage	Day 1	2.81038e-14	1.53654	0.449	0.28	3.88057e-10	14	Atrnl1	Pro-fibrotic
Macrophage	Day 1	3.65019e-12	1.35573	0.253	0.119	5.04018e-08	14	Plek	Pro-fibrotic
Macrophage	Day 1	1.42017e-119	2.72964	1	0.537	1.96097e-115	15	Vcan	Pro-fibrotic
Macrophage	Day 1	7.46877e-46	1.38295	0.955	0.604	1.03129e-41	15	Fn1	Pro-fibrotic
Macrophage	Day 1	1.53556e-23	1.28032	0.712	0.391	2.12029e-19	15	Sgms2	Pro-fibrotic
Macrophage	Day 1	1.56599e-23	1.95887	0.294	0.082	2.16232e-19	15	Ccr2	Pro-fibrotic
Macrophage	Day 1	7.48626e-22	1.57698	0.441	0.171	1.0337e-17	15	Fcgr2b	Pro-fibrotic
Macrophage	Day 1	4.65947e-21	2.01022	0.271	0.077	6.43379e-17	15	Sirpal1	Pro-fibrotic
Macrophage	Day 1	1.64688e-17	1.52033	0.356	0.134	2.27401e-13	15	Ahr	Pro-fibrotic
Macrophage	Day 1	5.52088e-16	1.51303	0.435	0.208	7.62324e-12	15	Mnda	Pro-fibrotic
Macrophage	Day 1	8.04008e-16	1.17337	0.61	0.358	1.11017e-11	15	Gda	Pro-fibrotic
Macrophage	Day 1	1.40571e-14	1.30672	0.446	0.219	1.94101e-10	15	Ccr5	Pro-fibrotic
Macrophage	Day 1	7.01395e-14	1.35336	0.395	0.183	9.68486e-10	15	Niban1	Pro-fibrotic
Macrophage	Day 1	1.01104e-11	1.181	0.463	0.258	1.39604e-07	15	Fbxl5	Pro-fibrotic
Macrophage	Day 1	1.25957e-10	1.61532	0.266	0.112	1.73921e-06	15	Il1rap	Pro-fibrotic
Macrophage	Day 1	1.93448e-10	1.23641	0.311	0.142	2.67113e-06	15	Btg1	Pro-fibrotic
Macrophage	Day 1	2.12944e-10	1.34474	0.299	0.136	2.94033e-06	15	Mctp2	Pro-fibrotic
Macrophage	Day 1	3.1984e-10	1.21675	0.395	0.215	4.41636e-06	15	St8sia4	Pro-fibrotic
Macrophage	Day 1	5.75619e-10	1.23405	0.475	0.282	7.94814e-06	15	LOC108352541	Pro-fibrotic
Macrophage	Day 1	7.35363e-10	1.29771	0.254	0.108	1.01539e-05	15	Slc2a1	Pro-fibrotic
Macrophage	Day 1	3.53796e-08	1.20336	0.266	0.127	0.000488522	15	Sema4a	Pro-fibrotic
Macrophage	Day 1	5.28988e-08	1.19721	0.254	0.12	0.000730427	15	Abtb2	Pro-fibrotic
Macrophage	Day 7	2.1903e-218	1.92338	0.612	0.18	2.97925e-214	0	Cd163	Anti-inflammatory
Macrophage	Day 7	5.76957e-205	1.39057	0.832	0.421	7.84776e-201	0	Psd3	Anti-inflammatory
Macrophage	Day 7	2.82775e-182	1.59949	0.596	0.191	3.84631e-178	0	F13a1	Anti-inflammatory
Macrophage	Day 7	1.33226e-180	1.45419	0.844	0.477	1.81214e-176	0	Stab1	Anti-inflammatory
Macrophage	Day 7	9.97945e-134	1.67087	0.444	0.135	1.35741e-129	0	Negr1	Anti-inflammatory
Macrophage	Day 7	6.68485e-120	1.66794	0.422	0.134	9.09274e-116	0	Ppp2r2b	Anti-inflammatory
Macrophage	Day 7	2.49434e-108	1.94084	0.33	0.091	3.3928e-104	0	LOC103690742	Anti-inflammatory
Macrophage	Day 7	1.50699e-99	1.47781	0.518	0.239	2.04981e-95	0	Mctp1	Anti-inflammatory
Macrophage	Day 7	3.35291e-93	1.13881	0.619	0.321	4.56063e-89	0	Slco2b1	Anti-inflammatory
Macrophage	Day 7	9.12032e-90	1.9034	0.303	0.089	1.24055e-85	0	Col19a1	Anti-inflammatory
Macrophage	Day 7	1.73859e-76	1.61571	0.348	0.132	2.36483e-72	0	Eda	Anti-inflammatory
Macrophage	Day 7	7.28915e-69	1.39861	0.384	0.165	9.91471e-65	0	Fgfr1	Anti-inflammatory
Macrophage	Day 7	1.27594e-63	1.11666	0.535	0.306	1.73554e-59	0	Selenop	Anti-inflammatory
Macrophage	Day 7	1.13405e-56	1.62219	0.268	0.101	1.54254e-52	0	Plxna4	Anti-inflammatory
Macrophage	Day 7	1.22288e-56	1.30773	0.386	0.185	1.66336e-52	0	Prkn	Anti-inflammatory
Macrophage	Day 7	1.97011e-49	1.43723	0.27	0.111	2.67975e-45	0	Fcgrt	Anti-inflammatory
Macrophage	Day 7	1.88809e-48	1.18844	0.341	0.163	2.56817e-44	0	C1qc	Anti-inflammatory
Macrophage	Day 7	2.59412e-44	1.32179	0.284	0.128	3.52852e-40	0	Alox5	Anti-inflammatory
Macrophage	Day 7	1.85863e-36	1.26747	0.269	0.129	2.52811e-32	0	Slc16a10	Anti-inflammatory
Macrophage	Day 7	3.35196e-28	1.12675	0.261	0.138	4.55934e-24	0	Dtnb	Anti-inflammatory
Macrophage	Day 7	9.98817e-105	0.847287	0.921	0.738	1.35859e-100	1	Arhgap15	MHC II
Macrophage	Day 7	2.65371e-88	0.958696	0.791	0.542	3.60958e-84	1	Arhgap24	MHC II
Macrophage	Day 7	7.47545e-87	1.40931	0.571	0.296	1.01681e-82	1	Plxdc2	MHC II
Macrophage	Day 7	4.22941e-80	1.96964	0.264	0.076	5.75284e-76	1	RT1-Db1	MHC II
Macrophage	Day 7	8.50985e-77	0.697856	0.914	0.737	1.15751e-72	1	Cfh	MHC II
Macrophage	Day 7	3.36257e-73	1.52701	0.329	0.12	4.57377e-69	1	Cd74	MHC II
Macrophage	Day 7	3.30265e-67	0.824774	0.729	0.475	4.49226e-63	1	Cers6	MHC II
Macrophage	Day 7	1.65981e-61	1.08832	0.476	0.245	2.25767e-57	1	Chn2	MHC II
Macrophage	Day 7	3.65062e-59	0.711552	0.884	0.73	4.96558e-55	1	Pid1	MHC II
Macrophage	Day 7	3.52799e-56	0.941205	0.541	0.312	4.79877e-52	1	Tmcc3	MHC II
Macrophage	Day 7	4.96196e-50	0.865257	0.557	0.34	6.74925e-46	1	Mgat5	MHC II
Macrophage	Day 7	1.75066e-43	0.741892	0.687	0.503	2.38124e-39	1	Foxn3	MHC II
Macrophage	Day 7	2.44674e-38	0.711354	0.539	0.343	3.32806e-34	1	Blnk	MHC II
Macrophage	Day 7	3.76168e-37	0.892417	0.359	0.19	5.11664e-33	1	ENSRNOG00000062480	MHC II
Macrophage	Day 7	1.30125e-36	0.863069	0.456	0.277	1.76996e-32	1	Ifngr1	MHC II
Macrophage	Day 7	1.16978e-32	1.06061	0.296	0.154	1.59113e-28	1	Olr1585	MHC II
Macrophage	Day 7	1.13384e-28	0.777472	0.419	0.263	1.54225e-24	1	Ly86	MHC II
Macrophage	Day 7	1.72005e-23	0.767969	0.37	0.234	2.33962e-19	1	St8sia4	MHC II
Macrophage	Day 7	3.35979e-19	0.746144	0.362	0.242	4.56998e-15	1	Entpd1	MHC II
Macrophage	Day 7	7.26706e-19	0.718927	0.271	0.161	9.88465e-15	1	Clec12a	MHC II
Macrophage	Day 7	3.09364e-61	0.634772	0.942	0.692	4.20797e-57	2	Slc9a9	Anti-inflammatory
Macrophage	Day 7	9.15377e-33	0.624781	0.764	0.557	1.2451e-28	2	Rapgef5	Anti-inflammatory
Macrophage	Day 7	7.63565e-30	0.857182	0.435	0.242	1.0386e-25	2	Adgre1	Anti-inflammatory
Macrophage	Day 7	2.91597e-28	0.653927	0.59	0.38	3.96631e-24	2	Ms4a4a	Anti-inflammatory
Macrophage	Day 7	3.84122e-25	0.547717	0.632	0.424	5.22483e-21	2	P2ry12	Anti-inflammatory
Macrophage	Day 7	2.65235e-24	0.551222	0.563	0.354	3.60772e-20	2	Slco2b1	Anti-inflammatory
Macrophage	Day 7	2.81479e-21	0.738035	0.375	0.217	3.82868e-17	2	Ripor2	Anti-inflammatory
Macrophage	Day 7	1.29791e-20	0.530557	0.647	0.481	1.76541e-16	2	Aoah	Anti-inflammatory
Macrophage	Day 7	4.70307e-19	0.871657	0.268	0.142	6.39711e-15	2	Ahr	Anti-inflammatory
Macrophage	Day 7	3.54152e-18	0.648963	0.425	0.271	4.81717e-14	2	Chn2	Anti-inflammatory
Macrophage	Day 7	1.26163e-15	0.514995	0.468	0.318	1.71607e-11	2	Osbpl11	Anti-inflammatory
Macrophage	Day 7	4.53644e-15	0.545311	0.482	0.341	6.17046e-11	2	Ulk2	Anti-inflammatory
Macrophage	Day 7	4.6534e-14	0.532752	0.468	0.328	6.32956e-10	2	Itgb5	Anti-inflammatory
Macrophage	Day 7	1.09217e-13	0.518499	0.433	0.295	1.48557e-09	2	ENSRNOG00000071219	Anti-inflammatory
Macrophage	Day 7	5.25476e-13	0.673307	0.314	0.2	7.14752e-09	2	Slc7a7	Anti-inflammatory
Macrophage	Day 7	1.84597e-11	0.517598	0.424	0.305	2.51089e-07	2	Gramd1b	Anti-inflammatory
Macrophage	Day 7	2.44465e-10	0.546789	0.279	0.18	3.32522e-06	2	ENSRNOG00000067032	Anti-inflammatory
Macrophage	Day 7	1.41312e-09	0.544935	0.349	0.25	1.92213e-05	2	Zfat	Anti-inflammatory
Macrophage	Day 7	6.35249e-09	0.522752	0.271	0.181	8.64066e-05	2	Pnp	Anti-inflammatory
Macrophage	Day 7	2.35018e-08	0.553194	0.267	0.182	0.000319671	2	Sipa1l2	Anti-inflammatory
Macrophage	Day 7	0	2.11873	1	0.394	0	3	Ptcd3	Phagocytic
Macrophage	Day 7	3.47565e-167	1.71829	0.914	0.47	4.72758e-163	3	Lilrb4	Phagocytic
Macrophage	Day 7	2.61359e-134	1.61133	0.803	0.353	3.55501e-130	3	Gpnmb	Phagocytic
Macrophage	Day 7	7.85786e-93	1.66752	0.586	0.229	1.06883e-88	3	Smpdl3a	Phagocytic
Macrophage	Day 7	4.47935e-87	1.56917	0.538	0.194	6.09281e-83	3	Ly49si4	Phagocytic
Macrophage	Day 7	9.14357e-75	1.77156	0.381	0.115	1.24371e-70	3	Polr1a	Phagocytic
Macrophage	Day 7	2.41831e-66	1.74135	0.368	0.118	3.28938e-62	3	Lilrb3	Phagocytic
Macrophage	Day 7	5.71616e-54	1.21196	0.646	0.386	7.77512e-50	3	Arhgap10	Phagocytic
Macrophage	Day 7	9.23159e-53	1.62735	0.333	0.115	1.25568e-48	3	Edil3	Phagocytic
Macrophage	Day 7	3.33768e-50	1.28927	0.519	0.255	4.53991e-46	3	Apoe	Phagocytic
Macrophage	Day 7	5.23457e-49	1.25291	0.492	0.232	7.12007e-45	3	Tcirg1	Phagocytic
Macrophage	Day 7	1.81591e-45	1.31248	0.549	0.302	2.47001e-41	3	AABR07028902.1	Phagocytic
Macrophage	Day 7	5.54359e-44	1.26584	0.411	0.179	7.54039e-40	3	Nrcam	Phagocytic
Macrophage	Day 7	2.1818e-42	1.24675	0.456	0.222	2.96769e-38	3	Lhfpl2	Phagocytic
Macrophage	Day 7	4.06678e-40	1.49635	0.321	0.128	5.53163e-36	3	Dnm1	Phagocytic
Macrophage	Day 7	5.02073e-37	1.44	0.305	0.122	6.8292e-33	3	LOC497796	Phagocytic
Macrophage	Day 7	1.75516e-36	1.24936	0.351	0.152	2.38737e-32	3	Runx2	Phagocytic
Macrophage	Day 7	1.80572e-29	1.4258	0.265	0.11	2.45614e-25	3	Sugct	Phagocytic
Macrophage	Day 7	1.66245e-27	1.40677	0.263	0.114	2.26127e-23	3	ST7	Phagocytic
Macrophage	Day 7	7.44585e-24	1.31717	0.263	0.121	1.01278e-19	3	Pld3	Phagocytic
Macrophage	Day 7	7.65775e-170	1.00074	0.992	0.395	1.04161e-165	4	Ptcd3	Phagocytic
Macrophage	Day 7	3.0509e-116	1.1745	0.9	0.471	4.14983e-112	4	Lilrb4	Phagocytic
Macrophage	Day 7	1.00036e-91	1.11254	0.776	0.356	1.36069e-87	4	Gpnmb	Phagocytic
Macrophage	Day 7	4.96947e-72	1.29818	0.563	0.231	6.75948e-68	4	Smpdl3a	Phagocytic
Macrophage	Day 7	3.57782e-70	1.42939	0.507	0.198	4.86655e-66	4	Ly49si4	Phagocytic
Macrophage	Day 7	7.67887e-54	0.935596	0.822	0.578	1.04448e-49	4	Abca1	Phagocytic
Macrophage	Day 7	4.68576e-50	1.41843	0.423	0.178	6.37357e-46	4	Nrcam	Phagocytic
Macrophage	Day 7	5.20124e-47	1.15027	0.482	0.219	7.07472e-43	4	Lhfpl2	Phagocytic
Macrophage	Day 7	3.66099e-42	1.40321	0.315	0.117	4.97968e-38	4	Edil3	Phagocytic
Macrophage	Day 7	6.40256e-42	0.918251	0.649	0.38	8.70877e-38	4	Plekhm3	Phagocytic
Macrophage	Day 7	4.02193e-38	1.37069	0.31	0.122	5.47063e-34	4	LOC497796	Phagocytic
Macrophage	Day 7	4.46705e-33	1.19419	0.3	0.124	6.07608e-29	4	Polr1a	Phagocytic
Macrophage	Day 7	2.59498e-31	1.19175	0.337	0.154	3.5297e-27	4	Runx2	Phagocytic
Macrophage	Day 7	1.15306e-30	0.970821	0.405	0.203	1.5684e-26	4	ENSRNOG00000062480	Phagocytic
Macrophage	Day 7	1.85944e-28	1.15693	0.318	0.147	2.52921e-24	4	Clec7a	Phagocytic
Macrophage	Day 7	4.93984e-24	0.898813	0.397	0.217	6.71918e-20	4	Fam3c	Phagocytic
Macrophage	Day 7	4.28794e-23	1.03607	0.281	0.132	5.83245e-19	4	Dnm1	Phagocytic
Macrophage	Day 7	5.208e-22	0.920109	0.347	0.184	7.08392e-18	4	Lipa	Phagocytic
Macrophage	Day 7	8.65219e-20	0.904243	0.264	0.129	1.17687e-15	4	Lilrb3	Phagocytic
Macrophage	Day 7	9.62857e-17	0.897348	0.289	0.158	1.30968e-12	4	Ctdspl	Phagocytic
Macrophage	Day 7	4.31572e-264	2.6158	0.855	0.216	5.87024e-260	5	F13a1	Anti-inflammatory
Macrophage	Day 7	1.02896e-235	2.73499	0.705	0.148	1.39959e-231	5	Negr1	Anti-inflammatory
Macrophage	Day 7	8.68128e-226	2.3639	0.809	0.214	1.18083e-221	5	Cd163	Anti-inflammatory
Macrophage	Day 7	2.35365e-193	2.0566	0.949	0.459	3.20143e-189	5	Psd3	Anti-inflammatory
Macrophage	Day 7	4.1499e-154	2.37178	0.509	0.103	5.64469e-150	5	LOC103690742	Anti-inflammatory
Macrophage	Day 7	4.12902e-123	2.77276	0.331	0.052	5.61629e-119	5	Adam23	Anti-inflammatory
Macrophage	Day 7	6.71951e-109	2.40988	0.355	0.068	9.13987e-105	5	Pdgfc	Anti-inflammatory
Macrophage	Day 7	4.58467e-101	2.6784	0.307	0.056	6.23606e-97	5	Entrep2	Anti-inflammatory
Macrophage	Day 7	1.05473e-98	1.89464	0.562	0.193	1.43465e-94	5	Prkn	Anti-inflammatory
Macrophage	Day 7	1.25527e-98	1.92505	0.424	0.104	1.70742e-94	5	Col19a1	Anti-inflammatory
Macrophage	Day 7	1.94396e-96	1.85537	0.495	0.144	2.64417e-92	5	Eda	Anti-inflammatory
Macrophage	Day 7	3.22576e-95	1.88092	0.642	0.261	4.38768e-91	5	Mctp1	Anti-inflammatory
Macrophage	Day 7	2.34018e-92	1.6388	0.618	0.233	3.18311e-88	5	Mctp2	Anti-inflammatory
Macrophage	Day 7	1.65966e-88	2.38837	0.304	0.061	2.25747e-84	5	Plekhg5	Anti-inflammatory
Macrophage	Day 7	8.07035e-76	2.36133	0.26	0.051	1.09773e-71	5	ENSRNOG00000063499	Anti-inflammatory
Macrophage	Day 7	5.14712e-61	1.99669	0.316	0.09	7.00111e-57	5	Arhgef3	Anti-inflammatory
Macrophage	Day 7	1.60689e-54	1.80091	0.311	0.093	2.18569e-50	5	Egfr	Anti-inflammatory
Macrophage	Day 7	2.50488e-52	1.88424	0.253	0.066	3.40714e-48	5	Ltc4s	Anti-inflammatory
Macrophage	Day 7	1.81772e-51	1.89264	0.28	0.081	2.47246e-47	5	St8sia6	Anti-inflammatory
Macrophage	Day 7	1.74639e-36	1.7294	0.287	0.107	2.37544e-32	5	Fkbp5	Anti-inflammatory
Macrophage	Day 7	3.47e-222	1.93696	0.996	0.76	4.71989e-218	6	Rbpj	Anti-inflammatory
Macrophage	Day 7	3.4499e-28	1.42854	0.366	0.175	4.69255e-24	6	Ppp2r2b	Anti-inflammatory
Macrophage	Day 7	2.17741e-23	0.840617	0.721	0.569	2.96172e-19	6	Rapgef5	Anti-inflammatory
Macrophage	Day 7	1.32805e-19	0.67376	0.563	0.363	1.80642e-15	6	Slco2b1	Anti-inflammatory
Macrophage	Day 7	3.1501e-19	0.670354	0.663	0.487	4.28476e-15	6	Prkcb	Anti-inflammatory
Macrophage	Day 7	1.35465e-18	0.657313	0.724	0.6	1.8426e-14	6	Mef2c	Anti-inflammatory
Macrophage	Day 7	5.37508e-18	0.866548	0.609	0.473	7.31119e-14	6	Vav3	Anti-inflammatory
Macrophage	Day 7	2.68068e-14	0.747139	0.574	0.437	3.64626e-10	6	Cdk6	Anti-inflammatory
Macrophage	Day 7	9.64127e-14	0.914765	0.322	0.188	1.31141e-09	6	Itga9	Anti-inflammatory
Macrophage	Day 7	6.28973e-13	0.733978	0.407	0.266	8.55529e-09	6	Disc1	Anti-inflammatory
Macrophage	Day 7	1.15402e-11	0.897506	0.308	0.188	1.56969e-07	6	C1qc	Anti-inflammatory
Macrophage	Day 7	1.68193e-11	1.46141	0.368	0.257	2.28776e-07	6	Adgre1	Anti-inflammatory
Macrophage	Day 7	2.19972e-11	0.869707	0.445	0.328	2.99205e-07	6	Ptprm	Anti-inflammatory
Macrophage	Day 7	3.29123e-10	0.836673	0.262	0.158	4.47674e-06	6	Adam19	Anti-inflammatory
Macrophage	Day 7	3.60589e-10	0.744115	0.337	0.223	4.90473e-06	6	Klra2	Anti-inflammatory
Macrophage	Day 7	7.1183e-10	0.850886	0.25	0.151	9.68232e-06	6	Alox5	Anti-inflammatory
Macrophage	Day 7	4.39229e-09	0.8861	0.324	0.223	5.9744e-05	6	Plxnd1	Anti-inflammatory
Macrophage	Day 7	1.60941e-08	0.661277	0.358	0.253	0.000218911	6	Trak1	Anti-inflammatory
Macrophage	Day 7	1.65966e-08	0.801207	0.356	0.257	0.000225747	6	Antxr2	Anti-inflammatory
Macrophage	Day 7	8.55005e-08	0.773764	0.349	0.258	0.00116298	6	Entpd1	Anti-inflammatory
Macrophage	Day 7	3.02084e-267	3.14306	1	0.419	4.10895e-263	7	Ptcd3	Phagocytic
Macrophage	Day 7	2.91122e-141	2.02221	0.958	0.486	3.95985e-137	7	Lilrb4	Phagocytic
Macrophage	Day 7	2.99191e-129	1.93571	0.897	0.366	4.06959e-125	7	Gpnmb	Phagocytic
Macrophage	Day 7	2.11087e-105	2.69007	0.511	0.119	2.87121e-101	7	Lilrb3	Phagocytic
Macrophage	Day 7	3.82299e-77	1.7361	0.648	0.24	5.20004e-73	7	Smpdl3a	Phagocytic
Macrophage	Day 7	1.80017e-73	2.3395	0.444	0.122	2.44858e-69	7	Polr1a	Phagocytic
Macrophage	Day 7	1.0191e-65	1.69909	0.579	0.206	1.38618e-61	7	Ly49si4	Phagocytic
Macrophage	Day 7	6.5788e-61	1.68178	0.595	0.236	8.94848e-57	7	Tcirg1	Phagocytic
Macrophage	Day 7	1.04969e-58	2.24959	0.291	0.063	1.42779e-54	7	Card14	Phagocytic
Macrophage	Day 7	7.80005e-53	1.76355	0.63	0.307	1.06096e-48	7	AABR07028902.1	Phagocytic
Macrophage	Day 7	3.65585e-49	2.23315	0.27	0.064	4.97269e-45	7	Zfp462	Phagocytic
Macrophage	Day 7	2.70712e-47	1.8205	0.381	0.122	3.68222e-43	7	Edil3	Phagocytic
Macrophage	Day 7	1.88157e-41	2.02483	0.344	0.112	2.55931e-37	7	Sugct	Phagocytic
Macrophage	Day 7	1.26434e-40	1.79488	0.302	0.088	1.71976e-36	7	Pla2g7	Phagocytic
Macrophage	Day 7	6.27402e-40	1.91782	0.299	0.089	8.53392e-36	7	LOC120100783	Phagocytic
Macrophage	Day 7	3.6379e-39	1.99043	0.291	0.087	4.94827e-35	7	LOC102556805	Phagocytic
Macrophage	Day 7	2.72713e-37	1.78378	0.267	0.076	3.70945e-33	7	Myo18b	Phagocytic
Macrophage	Day 7	6.63182e-37	1.63734	0.378	0.14	9.0206e-33	7	Fam20c	Phagocytic
Macrophage	Day 7	5.92712e-35	1.56578	0.362	0.133	8.06206e-31	7	Dnm1	Phagocytic
Macrophage	Day 7	1.91176e-32	1.57979	0.336	0.123	2.60038e-28	7	Pld3	Phagocytic
Macrophage	Day 7	0	6.07209	0.977	0.068	0	8	Spp1	Pro-fibrotic
Macrophage	Day 7	3.36229e-236	3.97928	0.597	0.071	4.57338e-232	8	Fn1	Pro-fibrotic
Macrophage	Day 7	4.91101e-174	3.66304	0.447	0.051	6.67996e-170	8	Dgki	Pro-fibrotic
Macrophage	Day 7	3.82317e-148	3.39311	0.398	0.046	5.20027e-144	8	Bcat1	Pro-fibrotic
Macrophage	Day 7	5.25238e-134	4.1837	0.285	0.025	7.14429e-130	8	Plau	Pro-fibrotic
Macrophage	Day 7	6.00104e-119	2.57594	0.573	0.13	8.16261e-115	8	Fam20c	Pro-fibrotic
Macrophage	Day 7	7.91445e-111	3.49249	0.427	0.077	1.07652e-106	8	Myo1d	Pro-fibrotic
Macrophage	Day 7	3.44272e-110	2.80531	0.507	0.109	4.68279e-106	8	Lrrk2	Pro-fibrotic
Macrophage	Day 7	3.74124e-106	3.22589	0.314	0.04	5.08884e-102	8	Cd9	Pro-fibrotic
Macrophage	Day 7	4.22164e-97	3.91839	0.285	0.037	5.74227e-93	8	Csf1	Pro-fibrotic
Macrophage	Day 7	3.70356e-96	3.24683	0.285	0.037	5.03758e-92	8	Tiam1	Pro-fibrotic
Macrophage	Day 7	9.58455e-93	3.15126	0.294	0.041	1.30369e-88	8	Rgs1	Pro-fibrotic
Macrophage	Day 7	2.07796e-90	3.1993	0.274	0.036	2.82644e-86	8	Slc7a2	Pro-fibrotic
Macrophage	Day 7	9.26952e-89	2.62555	0.395	0.077	1.26084e-84	8	Kcnn4	Pro-fibrotic
Macrophage	Day 7	1.75834e-86	2.90718	0.326	0.053	2.39169e-82	8	Sema3c	Pro-fibrotic
Macrophage	Day 7	4.92268e-79	2.5572	0.395	0.086	6.69583e-75	8	Sgk1	Pro-fibrotic
Macrophage	Day 7	1.77766e-77	3.07566	0.274	0.042	2.41797e-73	8	Bcar3	Pro-fibrotic
Macrophage	Day 7	2.06295e-77	2.59356	0.297	0.049	2.80602e-73	8	Lama3	Pro-fibrotic
Macrophage	Day 7	1.481e-73	2.62434	0.331	0.064	2.01445e-69	8	Tmem26	Pro-fibrotic
Macrophage	Day 7	3.12882e-61	2.86631	0.268	0.05	4.25582e-57	8	Crip1	Pro-fibrotic
Macrophage	Day 7	3.2538e-85	4.58819	0.523	0.038	4.42582e-81	9	S100a6	Pro-fibrotic
Macrophage	Day 7	2.86287e-60	4.15965	0.369	0.026	3.89407e-56	9	LOC687780	Pro-fibrotic
Macrophage	Day 7	1.89637e-58	4.30589	0.308	0.018	2.57944e-54	9	RGD1562402.1	Pro-fibrotic
Macrophage	Day 7	2.86689e-56	3.78319	0.523	0.057	3.89954e-52	9	Crip1	Pro-fibrotic
Macrophage	Day 7	1.06296e-54	3.46284	0.585	0.073	1.44583e-50	9	Zc3h10	Pro-fibrotic
Macrophage	Day 7	3.96486e-50	3.80334	0.354	0.029	5.393e-46	9	S100a4	Pro-fibrotic
Macrophage	Day 7	1.26796e-47	3.32532	0.554	0.075	1.72468e-43	9	LOC100359583	Pro-fibrotic
Macrophage	Day 7	7.00047e-46	3.93519	0.369	0.035	9.52203e-42	9	Sparc	Pro-fibrotic
Macrophage	Day 7	2.17926e-45	3.86766	0.477	0.059	2.96423e-41	9	Tmsb10	Pro-fibrotic
Macrophage	Day 7	5.56914e-45	3.27072	0.892	0.271	7.57515e-41	9	Actb	Pro-fibrotic
Macrophage	Day 7	7.35284e-43	4.55531	0.492	0.068	1.00013e-38	9	Col1a1	Pro-fibrotic
Macrophage	Day 7	4.08299e-41	4.18237	0.415	0.049	5.55369e-37	9	Col1a2	Pro-fibrotic
Macrophage	Day 7	1.85344e-38	3.66246	0.308	0.028	2.52106e-34	9	B3galt4	Pro-fibrotic
Macrophage	Day 7	5.9188e-32	3.48117	0.292	0.03	8.05075e-28	9	ENSRNOG00000063418	Pro-fibrotic
Macrophage	Day 7	9.98626e-32	3.33139	0.462	0.077	1.35833e-27	9	Cd63	Pro-fibrotic
Macrophage	Day 7	7.41788e-30	3.50248	0.323	0.04	1.00898e-25	9	Eef1a1	Pro-fibrotic
Macrophage	Day 7	1.88876e-28	3.43364	0.323	0.042	2.56909e-24	9	Nedd4	Pro-fibrotic
Macrophage	Day 7	4.36495e-27	3.7385	0.477	0.096	5.9372e-23	9	Col3a1	Pro-fibrotic
Macrophage	Day 7	6.90519e-27	3.26483	0.6	0.156	9.39243e-23	9	Lyz2	Pro-fibrotic
Macrophage	Day 7	3.82973e-24	3.6925	0.308	0.045	5.20919e-20	9	Postn	Pro-fibrotic
Fibroblasts	Day 1	1.9006e-136	2.3738	0.546	0.155	2.57722e-132	0	Itgbl1	Quiescent
Fibroblasts	Day 1	6.82051e-124	2.08221	0.646	0.305	9.24861e-120	0	Ccdc80	Quiescent
Fibroblasts	Day 1	2.53465e-93	2.09065	0.464	0.153	3.43699e-89	0	C1qtnf7	Quiescent
Fibroblasts	Day 1	9.68129e-83	1.73415	0.506	0.208	1.31278e-78	0	Tmeff2	Quiescent
Fibroblasts	Day 1	1.99653e-80	2.38109	0.413	0.141	2.70729e-76	0	Abca8a	Quiescent
Fibroblasts	Day 1	1.11577e-67	1.5384	0.526	0.273	1.51298e-63	0	Plpp1	Quiescent
Fibroblasts	Day 1	1.83104e-66	1.80983	0.447	0.194	2.4829e-62	0	Zfp385d	Quiescent
Fibroblasts	Day 1	1.55284e-211	1.79191	0.836	0.389	2.10565e-207	1	Adam12	Activated
Fibroblasts	Day 1	4.23181e-117	1.63781	0.586	0.242	5.73833e-113	1	Socs5	Activated
Fibroblasts	Day 1	8.12882e-117	1.34866	0.762	0.468	1.10227e-112	1	AABR07028615.1	Activated
Fibroblasts	Day 1	7.49787e-104	1.07273	0.802	0.522	1.01671e-99	1	Taf1d	Activated
Fibroblasts	Day 1	8.05339e-104	1.54764	0.696	0.405	1.09204e-99	1	Col4a2	Activated
Fibroblasts	Day 1	1.05265e-94	1.18421	0.719	0.416	1.4274e-90	1	Chst11	Activated
Fibroblasts	Day 1	9.30156e-82	1.86085	0.456	0.188	1.26129e-77	1	Errfi1	Activated
Fibroblasts	Day 1	1.12414e-62	1.0687	0.585	0.332	1.52434e-58	1	ENSRNOG00000064568	Activated
Fibroblasts	Day 7	0	1.1803	0.681	0.358	0	0	AABR07044388.2	Quiescent
Fibroblasts	Day 7	0	1.88736	0.468	0.185	0	0	Opcml	Quiescent
Fibroblasts	Day 7	0	1.08612	0.591	0.309	0	0	Gsn	Quiescent
Fibroblasts	Day 7	0	0.890735	0.658	0.392	0	0	Abca8a	Quiescent
Fibroblasts	Day 7	0	2.5714	0.86	0.352	0	1	Postn	Activated
Fibroblasts	Day 7	0	1.80261	0.648	0.248	0	1	Gpr39	Activated
Fibroblasts	Day 7	0	2.42826	0.567	0.178	0	1	Fn1	Activated
Fibroblasts	Day 7	0	2.27571	0.671	0.283	0	1	Slit3	Activated
Fibroblasts	Day 7	0	2.00321	0.581	0.204	0	1	Palldl1	Activated
Fibroblasts	Day 7	0	2.19705	0.485	0.118	0	1	Ltbp2	Activated
Fibroblasts	Day 7	0	2.40983	0.562	0.217	0	1	Kalrn	Activated
Fibroblasts	Day 7	0	2.94054	0.416	0.073	0	1	Hmcn1	Activated
Fibroblasts	Day 7	0	1.40486	0.763	0.423	0	1	Bnc2	Activated
Fibroblasts	Day 7	0	1.45416	0.637	0.3	0	1	Boc	Activated
Fibroblasts	Day 7	0	2.69989	0.431	0.098	0	1	Runx1	Activated
Fibroblasts	Day 7	0	1.29119	0.641	0.329	0	1	Glis3	Activated
Fibroblasts	Day 7	0	1.38204	0.627	0.326	0	1	Tanc2	Activated
Fibroblasts	Day 7	0	2.03505	0.455	0.155	0	1	Flrt2	Activated
Fibroblasts	Day 7	0	1.68855	0.533	0.235	0	1	Ncam1	Activated
Fibroblasts	Day 7	0	1.85392	0.424	0.131	0	1	Itga8	Activated
Fibroblasts	Day 7	0	2.14824	0.439	0.148	0	1	Nav3	Activated
Fibroblasts	Day 7	0	2.06781	0.392	0.107	0	1	Specc1	Activated
Fibroblasts	Day 7	0	0.905243	0.777	0.495	0	1	Col1a1	Activated
Fibroblasts	Day 7	0	2.35836	0.37	0.088	0	1	Piezo2	Activated
Fibroblasts	Day 7	0	2.58223	0.332	0.06	0	1	Ahr	Activated
Fibroblasts	Day 7	0	1.2255	0.652	0.381	0	1	Adamts6	Activated
Fibroblasts	Day 7	0	1.30895	0.623	0.358	0	1	Plcl1	Activated
Fibroblasts	Day 7	0	2.31269	0.342	0.08	0	1	Ccn2	Activated
Fibroblasts	Day 7	0	1.17225	0.58	0.32	0	1	Gxylt2	Activated
Fibroblasts	Day 7	0	1.09286	0.766	0.511	0	1	Plxdc2	Activated
Fibroblasts	Day 7	0	3.44546	0.999	0.333	0	2	Nrxn1	Migratory
Fibroblasts	Day 7	0	1.83837	0.567	0.213	0	2	Eya2	Migratory
Fibroblasts	Day 7	0	1.27959	0.844	0.514	0	2	Abca8a	Migratory
Fibroblasts	Day 7	0	2.10695	0.491	0.198	0	2	Pcdh9	Migratory
Fibroblasts	Day 7	1.85952e-221	0.946059	0.791	0.524	3.07304e-217	2	Prex2	Migratory
Fibroblasts	Day 7	6.03063e-220	1.2152	0.622	0.346	9.96623e-216	2	Ccbe1	Migratory
Fibroblasts	Day 7	2.35692e-176	1.07606	0.593	0.339	3.89505e-172	2	Col4a3	Migratory
Fibroblasts	Day 7	0	2.7005	0.947	0.56	0	3	Col1a1	ECM-depositing
Fibroblasts	Day 7	1.64845e-150	2.75659	0.428	0.124	2.72423e-146	3	Tmsb4x	ECM-depositing
Fibroblasts	Day 7	2.80183e-148	1.94661	0.803	0.463	4.6303e-144	3	AABR07000398.1	ECM-depositing
Fibroblasts	Day 7	9.56814e-146	2.42809	0.586	0.235	1.58123e-141	3	Actb	ECM-depositing
Fibroblasts	Day 7	5.83421e-121	2.44477	0.455	0.164	9.64162e-117	3	Bgn	ECM-depositing
Fibroblasts	Day 7	3.47406e-115	1.72144	0.82	0.519	5.74124e-111	3	ENSRNOG00000062930	ECM-depositing
Fibroblasts	Day 7	4.22776e-115	1.66334	0.793	0.485	6.9868e-111	3	AABR07015057.1	ECM-depositing
Fibroblasts	Day 7	1.13274e-97	1.9009	0.616	0.345	1.87197e-93	3	Sparc	ECM-depositing
Fibroblasts	Day 7	1.87074e-92	1.67627	0.558	0.271	3.09158e-88	3	Vim	ECM-depositing
Fibroblasts	Day 7	9.14247e-88	1.62723	0.564	0.274	1.51088e-83	3	Fn1	ECM-depositing
Fibroblasts	Day 7	1.75021e-72	1.59152	0.567	0.305	2.8924e-68	3	ENSRNOG00000068039	ECM-depositing
Fibroblasts	Day 7	1.44158e-62	0.788122	0.77	0.481	2.38235e-58	3	Postn	ECM-depositing
Fibroblasts	Day 7	0	5.66854	1	0.248	0	4	Eln	Quiescent
Fibroblasts	Day 7	0	3.58201	0.523	0.068	0	4	Ccn5	Quiescent
Fibroblasts	Day 7	6.19402e-285	3.17578	0.516	0.08	1.02362e-280	4	Cemip	Quiescent
Fibroblasts	Day 7	3.99251e-238	3.66156	0.313	0.034	6.59802e-234	4	Osr1	Quiescent
Fibroblasts	Day 7	3.12907e-204	2.85864	0.61	0.151	5.1711e-200	4	Pdlim3	Quiescent
Fibroblasts	Day 7	2.018e-200	2.24784	0.722	0.207	3.33494e-196	4	Ltbp2	Quiescent
Fibroblasts	Day 7	4.13658e-199	2.39482	0.627	0.156	6.83611e-195	4	Hmcn1	Quiescent
Fibroblasts	Day 7	1.89887e-181	2.48245	0.557	0.135	3.13808e-177	4	Col24a1	Quiescent
Fibroblasts	Day 7	9.33831e-178	2.55445	0.58	0.149	1.54325e-173	4	Adamtsl2	Quiescent
Fibroblasts	Day 7	1.68553e-161	2.30649	0.55	0.142	2.7855e-157	4	Ccn2	Quiescent
Fibroblasts	Day 7	9.93419e-160	3.09038	0.3	0.045	1.64172e-155	4	Mtss1	Quiescent
Fibroblasts	Day 7	1.47007e-137	2.87875	0.302	0.052	2.42943e-133	4	Nrg1	Quiescent
Fibroblasts	Day 7	1.03184e-125	2.47974	0.358	0.076	1.70522e-121	4	Fzd6	Quiescent
Fibroblasts	Day 7	2.14636e-125	2.52293	0.441	0.114	3.54708e-121	4	Nox4	Quiescent
Fibroblasts	Day 7	1.71868e-123	2.23217	0.565	0.188	2.84029e-119	4	Phldb2	Quiescent
Fibroblasts	Day 7	1.98798e-123	2.22371	0.604	0.216	3.28533e-119	4	Myh10	Quiescent
Fibroblasts	Day 7	1.32034e-122	1.81236	0.788	0.399	2.18199e-118	4	Tanc2	Quiescent
Fibroblasts	Day 7	8.55334e-111	2.07564	0.36	0.083	1.41353e-106	4	Kif26b	Quiescent
Fibroblasts	Day 7	9.82307e-108	2.20262	0.505	0.166	1.62336e-103	4	Lbh	Quiescent
Fibroblasts	Day 7	7.79985e-104	1.56585	0.863	0.574	1.289e-99	4	Plxdc2	Quiescent
Fibroblasts	Day 7	3.09673e-101	2.10866	0.426	0.122	5.11765e-97	4	Dkk3	Quiescent
Fibroblasts	Day 7	8.33755e-97	2.22293	0.42	0.125	1.37786e-92	4	Fhl2	Quiescent
Fibroblasts	Day 7	2.67059e-87	2.04734	0.424	0.135	4.41341e-83	4	Nedd9	Quiescent
Fibroblasts	Day 7	7.54638e-87	1.89675	0.492	0.177	1.24711e-82	4	Specc1	Quiescent
Fibroblasts	Day 7	9.19573e-87	1.44815	0.779	0.422	1.51969e-82	4	Plcl1	Quiescent
Fibroblasts	Day 7	7.6272e-78	1.95279	0.415	0.137	1.26047e-73	4	Pdgfd	Quiescent
Fibroblasts	Day 7	1.39167e-71	1.4786	0.694	0.383	2.29987e-67	4	Gxylt2	Quiescent
Fibroblasts	Day 7	3.52436e-70	1.64137	0.587	0.275	5.82436e-66	4	Svil	Quiescent
Fibroblasts	Day 7	4.45687e-68	1.57628	0.542	0.24	7.36542e-64	4	Garre1	Quiescent
Fibroblasts	Day 7	1.63257e-65	1.69073	0.477	0.191	2.69799e-61	4	Rnd3	Quiescent
Fibroblasts	Day 7	5.53022e-65	1.89591	0.544	0.259	9.13925e-61	4	Pcsk5	Quiescent
Fibroblasts	Day 7	1.6023e-64	1.60093	0.435	0.164	2.64796e-60	4	Galnt16	Quiescent
Fibroblasts	Day 7	4.68011e-61	1.24576	0.666	0.349	7.73435e-57	4	Gpr39	Quiescent
Fibroblasts	Day 7	2.29964e-60	1.12314	0.707	0.381	3.80039e-56	4	Slit3	Quiescent
Fibroblasts	Day 7	8.46309e-60	1.67555	0.413	0.157	1.39861e-55	4	Klhl29	Quiescent
Fibroblasts	Day 7	3.48154e-59	1.16287	0.728	0.411	5.75359e-55	4	Pdgfrb	Quiescent
Fibroblasts	Day 7	1.04423e-53	1.47373	0.522	0.251	1.7257e-49	4	Galnt17	Quiescent
Fibroblasts	Day 7	1.81946e-50	1.13297	0.675	0.385	3.00685e-46	4	Boc	Quiescent
Fibroblasts	Day 7	2.4479e-46	1.23822	0.585	0.328	4.0454e-42	4	Tns3	Quiescent
Fibroblasts	Day 7	4.32334e-44	0.948393	0.585	0.3	7.14475e-40	4	Palldl1	Quiescent
Fibroblasts	Day 7	1.10365e-41	0.796663	0.769	0.483	1.82389e-37	4	Postn	Quiescent
Mural Cell	Day 1	5.99705e-69	5.37899	0.317	0.012	7.56288e-65	0	Xkr4	Pericyte
Mural Cell	Day 1	1.25764e-60	5.24252	0.282	0.009	1.58601e-56	0	Pde8b	Pericyte
Mural Cell	Day 1	2.37752e-64	4.84434	0.298	0.01	2.99829e-60	0	Kcnj8	Pericyte
Mural Cell	Day 1	3.11436e-135	4.58745	0.538	0.036	3.92752e-131	0	Pde7b	Pericyte
Mural Cell	Day 1	0	4.47267	0.972	0.152	0	0	Abcc9	Pericyte
Mural Cell	Day 1	8.28583e-60	4.14239	0.298	0.02	1.04493e-55	0	Agmo	Pericyte
Mural Cell	Day 1	5.01649e-140	3.7859	0.57	0.049	6.32629e-136	0	Rerg	Pericyte
Mural Cell	Day 1	9.09091e-221	3.61987	0.776	0.121	1.14645e-216	0	Plxdc2	Pericyte
Mural Cell	Day 1	5.85914e-71	3.58068	0.361	0.039	7.38896e-67	0	Adamts12	Pericyte
Mural Cell	Day 1	2.53212e-107	3.53762	0.489	0.054	3.19326e-103	0	Sema6d	Pericyte
Mural Cell	Day 1	6.60213e-108	3.48832	0.498	0.061	8.32594e-104	0	Pdzd2	Pericyte
Mural Cell	Day 1	7.19234e-268	3.42002	0.878	0.164	9.07026e-264	0	Adgrl3	Pericyte
Mural Cell	Day 1	1.10167e-122	3.08317	0.561	0.082	1.38931e-118	0	Prex2	Pericyte
Mural Cell	Day 1	1.82403e-198	2.92778	0.793	0.181	2.30028e-194	0	Pid1	Pericyte
Mural Cell	Day 1	4.96658e-163	2.92661	0.686	0.116	6.26336e-159	0	Lrrc4c	Pericyte
Mural Cell	Day 1	9.27941e-91	2.90535	0.477	0.083	1.17023e-86	0	Bicc1	Pericyte
Mural Cell	Day 1	3.60976e-51	2.87896	0.312	0.051	4.55226e-47	0	Ntng1	Pericyte
Mural Cell	Day 1	1.02436e-83	2.84024	0.463	0.091	1.29182e-79	0	Nhsl1	Pericyte
Mural Cell	Day 1	5.78394e-135	2.78535	0.636	0.131	7.29413e-131	0	Lama2	Pericyte
Mural Cell	Day 1	4.27934e-115	2.73308	0.575	0.116	5.39668e-111	0	Dennd2a	Pericyte
Mural Cell	Day 1	6.23134e-80	2.67043	0.459	0.097	7.85834e-76	0	Ptpn13	Pericyte
Mural Cell	Day 1	1.80837e-68	2.58769	0.411	0.081	2.28054e-64	0	Sema5b	Pericyte
Mural Cell	Day 1	8.88663e-64	2.58717	0.386	0.072	1.12069e-59	0	Robo1	Pericyte
Mural Cell	Day 1	4.31543e-147	2.57408	0.741	0.262	5.44219e-143	0	Plcl1	Pericyte
Mural Cell	Day 1	5.46511e-61	2.49367	0.393	0.087	6.89206e-57	0	Fmnl2	Pericyte
Mural Cell	Day 1	1.06717e-58	2.45628	0.382	0.082	1.34581e-54	0	Ank2	Pericyte
Mural Cell	Day 1	1.38679e-64	2.43053	0.393	0.076	1.74888e-60	0	Col6a3	Pericyte
Mural Cell	Day 1	5.55478e-51	2.40147	0.341	0.072	7.00513e-47	0	Osbpl3	Pericyte
Mural Cell	Day 1	8.56886e-69	2.38481	0.428	0.092	1.08062e-64	0	Chn1	Pericyte
Mural Cell	Day 1	2.49004e-132	2.361	0.677	0.188	3.14019e-128	0	Arhgap42	Pericyte
Mural Cell	Day 1	1.58903e-69	2.31829	0.448	0.107	2.00392e-65	0	Dach1	Pericyte
Mural Cell	Day 1	1.88113e-65	2.31441	0.413	0.086	2.37229e-61	0	Il34	Pericyte
Mural Cell	Day 1	4.83685e-45	2.26263	0.335	0.085	6.09975e-41	0	Xylt1	Pericyte
Mural Cell	Day 1	7.18634e-59	2.22004	0.399	0.093	9.06269e-55	0	Enox1	Pericyte
Mural Cell	Day 1	3.35461e-113	2.15353	0.682	0.25	4.2305e-109	0	Rora	Pericyte
Mural Cell	Day 1	1.04375e-115	2.14712	0.628	0.139	1.31628e-111	0	Rgs5	Pericyte
Mural Cell	Day 1	1.09494e-162	2.10633	0.809	0.309	1.38083e-158	0	Myo1b	Pericyte
Mural Cell	Day 1	1.33903e-80	2.10103	0.529	0.156	1.68865e-76	0	Sash1	Pericyte
Mural Cell	Day 1	2.13864e-59	2.02345	0.439	0.131	2.69704e-55	0	Eps8	Pericyte
Mural Cell	Day 1	1.62612e-69	1.86494	0.505	0.152	2.0507e-65	0	ENSRNOG00000063230	Pericyte
Mural Cell	Day 1	3.29424e-61	1.84951	0.473	0.156	4.15437e-57	0	Slc44a1	Pericyte
Mural Cell	Day 1	1.50462e-50	1.78617	0.444	0.162	1.89748e-46	0	Daam1	Pericyte
Mural Cell	Day 1	1.43204e-66	1.78106	0.564	0.248	1.80595e-62	0	Ednra	Pericyte
Mural Cell	Day 1	1.21282e-63	1.49643	0.6	0.275	1.52948e-59	0	Arl15	Pericyte
Mural Cell	Day 1	2.70208e-48	1.47675	0.511	0.242	3.40759e-44	0	Pten	Pericyte
Mural Cell	Day 1	2.28194e-108	1.45639	0.811	0.452	2.87776e-104	0	Pdgfrb	Pericyte
Mural Cell	Day 1	2.35412e-48	1.43738	0.513	0.222	2.96878e-44	0	Tshz2	Pericyte
Mural Cell	Day 1	7.34917e-42	1.37777	0.464	0.204	9.26804e-38	0	Arhgap32	Pericyte
Mural Cell	Day 1	1.33728e-131	1.33553	0.922	0.618	1.68644e-127	0	Zeb2	Pericyte
Mural Cell	Day 1	2.32789e-46	1.24482	0.548	0.27	2.9357e-42	0	Tacc1	Pericyte
Mural Cell	Day 1	7.43653e-40	1.10816	0.541	0.289	9.3782e-36	0	Ets1	Pericyte
Mural Cell	Day 1	5.75983e-48	1.07018	0.658	0.401	7.26372e-44	0	Septin11	Pericyte
Mural Cell	Day 1	1.22026e-47	0.922909	0.576	0.263	1.53887e-43	0	B3galt1	Pericyte
Mural Cell	Day 1	0	8.69411	0.425	0.001	0	1	Kcnma1	Smooth Muscle
Mural Cell	Day 1	0	8.3345	0.458	0.003	0	1	Ntrk3	Smooth Muscle
Mural Cell	Day 1	1.20825e-193	7.449	0.28	0.003	1.52372e-189	1	Chrm3	Smooth Muscle
Mural Cell	Day 1	0	7.20297	0.504	0.005	0	1	Prdm16	Smooth Muscle
Mural Cell	Day 1	0	7.18148	0.831	0.015	0	1	Slit3	Smooth Muscle
Mural Cell	Day 1	0	6.30332	0.614	0.018	0	1	Ltbp1	Smooth Muscle
Mural Cell	Day 1	0	6.14268	0.831	0.045	0	1	Myh11	Smooth Muscle
Mural Cell	Day 1	1.36774e-208	6.05518	0.315	0.006	1.72486e-204	1	Cdh6	Smooth Muscle
Mural Cell	Day 1	0	5.90151	0.503	0.009	0	1	Zbtb7c	Smooth Muscle
Mural Cell	Day 1	0	5.86969	0.578	0.016	0	1	Kank1	Smooth Muscle
Mural Cell	Day 1	3.05401e-231	5.85268	0.382	0.016	3.85142e-227	1	Kcnab1	Smooth Muscle
Mural Cell	Day 1	0	5.78355	0.507	0.011	0	1	Lmod1	Smooth Muscle
Mural Cell	Day 1	2.34157e-242	5.54757	0.384	0.012	2.95295e-238	1	Setbp1	Smooth Muscle
Mural Cell	Day 1	1.4821e-301	5.52957	0.483	0.019	1.86907e-297	1	Niban1	Smooth Muscle
Mural Cell	Day 1	0	4.80694	0.614	0.048	0	1	Cdh13	Smooth Muscle
Mural Cell	Day 1	4.21809e-149	4.57341	0.295	0.022	5.31943e-145	1	Cnnm2	Smooth Muscle
Mural Cell	Day 1	3.77526e-184	4.53757	0.325	0.016	4.76098e-180	1	Cap2	Smooth Muscle
Mural Cell	Day 1	0	4.53271	0.575	0.045	0	1	Col18a1	Smooth Muscle
Mural Cell	Day 1	2.08902e-145	4.44148	0.263	0.013	2.63446e-141	1	Tagln	Smooth Muscle
Mural Cell	Day 1	0	4.41658	0.589	0.039	0	1	Sox6	Smooth Muscle
Mural Cell	Day 1	2.65756e-167	4.23726	0.316	0.02	3.35145e-163	1	Itpk1	Smooth Muscle
Mural Cell	Day 1	2.28862e-278	3.94034	0.641	0.097	2.88618e-274	1	Sorbs2	Smooth Muscle
Mural Cell	Day 1	5.45064e-136	3.92021	0.279	0.022	6.8738e-132	1	Nav2	Smooth Muscle
Mural Cell	Day 1	2.58499e-251	3.88057	0.748	0.22	3.25993e-247	1	Dmd	Smooth Muscle
Mural Cell	Day 1	1.28387e-107	3.84056	0.316	0.055	1.61909e-103	1	Pcdh7	Smooth Muscle
Mural Cell	Day 1	0	3.76716	0.653	0.075	0	1	Rgs6	Smooth Muscle
Mural Cell	Day 1	4.55259e-173	3.75046	0.369	0.034	5.74127e-169	1	Myocd	Smooth Muscle
Mural Cell	Day 1	4.76822e-230	3.64696	0.537	0.071	6.01321e-226	1	Acta2	Smooth Muscle
Mural Cell	Day 1	3.0237e-164	3.58778	0.352	0.032	3.81319e-160	1	Dock8	Smooth Muscle
Mural Cell	Day 1	1.43278e-277	3.30023	0.704	0.128	1.80688e-273	1	Rcan2	Smooth Muscle
Mural Cell	Day 1	4.43946e-196	3.18962	0.538	0.096	5.5986e-192	1	Stk38l	Smooth Muscle
Mural Cell	Day 1	1.22016e-154	3.16447	0.374	0.044	1.53874e-150	1	Atp10a	Smooth Muscle
Mural Cell	Day 1	4.98421e-239	3.04692	0.725	0.19	6.28559e-235	1	Synpo2	Smooth Muscle
Mural Cell	Day 1	4.38394e-125	3.02128	0.342	0.05	5.52858e-121	1	Fgfr1	Smooth Muscle
Mural Cell	Day 1	3.413e-140	2.93619	0.389	0.059	4.30414e-136	1	Plpp1	Smooth Muscle
Mural Cell	Day 1	1.08297e-115	2.89725	0.342	0.056	1.36573e-111	1	Cacnb4	Smooth Muscle
Mural Cell	Day 1	2.12669e-87	2.86658	0.382	0.108	2.68197e-83	1	Thoc2l	Smooth Muscle
Mural Cell	Day 1	5.71068e-157	2.85994	0.506	0.109	7.20174e-153	1	Phldb2	Smooth Muscle
Mural Cell	Day 1	5.63498e-116	2.68072	0.364	0.065	7.10627e-112	1	Abtb2	Smooth Muscle
Mural Cell	Day 1	2.21249e-93	2.65365	0.336	0.072	2.79017e-89	1	Adamts6	Smooth Muscle
Mural Cell	Day 1	1.53706e-174	2.60946	0.601	0.148	1.93839e-170	1	Myo1e	Smooth Muscle
Mural Cell	Day 1	1.27174e-240	2.58753	0.838	0.304	1.60379e-236	1	Tpm1	Smooth Muscle
Mural Cell	Day 1	1.72004e-155	2.57532	0.666	0.227	2.16914e-151	1	Crim1	Smooth Muscle
Mural Cell	Day 1	1.26709e-134	2.56335	0.487	0.115	1.59793e-130	1	Nexn	Smooth Muscle
Mural Cell	Day 1	8.31648e-245	2.49716	0.898	0.414	1.04879e-240	1	Ctnna3	Smooth Muscle
Mural Cell	Day 1	1.46808e-152	2.47255	0.61	0.182	1.85139e-148	1	Actn1	Smooth Muscle
Mural Cell	Day 1	1.0016e-147	2.45191	0.635	0.221	1.26312e-143	1	Pdlim5	Smooth Muscle
Mural Cell	Day 1	1.78423e-158	2.43316	0.585	0.151	2.25009e-154	1	Camk2g	Smooth Muscle
Mural Cell	Day 1	2.70702e-105	2.41505	0.37	0.076	3.41382e-101	1	Dock5	Smooth Muscle
Mural Cell	Day 1	5.95524e-89	2.40542	0.325	0.069	7.51015e-85	1	Wwp2	Smooth Muscle
Mural Cell	Day 1	2.34274e-114	2.39959	0.44	0.107	2.95443e-110	1	Schip1	Smooth Muscle
Mural Cell	Day 1	2.36733e-149	2.34298	0.628	0.196	2.98544e-145	1	Dgkb	Smooth Muscle
Mural Cell	Day 1	8.59698e-130	2.32817	0.598	0.211	1.08417e-125	1	Magi1	Smooth Muscle
Mural Cell	Day 1	2.78321e-88	2.27619	0.397	0.11	3.50991e-84	1	Ell2	Smooth Muscle
Mural Cell	Day 1	3.26206e-122	2.25224	0.489	0.127	4.11378e-118	1	Ttll7	Smooth Muscle
Mural Cell	Day 1	3.73191e-78	2.22419	0.334	0.084	4.70631e-74	1	Ppm1l	Smooth Muscle
Mural Cell	Day 1	3.39167e-80	2.18384	0.359	0.096	4.27723e-76	1	Csrp1	Smooth Muscle
Mural Cell	Day 1	1.40039e-80	2.1775	0.337	0.082	1.76604e-76	1	Pawr	Smooth Muscle
Mural Cell	Day 1	2.54855e-70	2.1567	0.4	0.14	3.21397e-66	1	Plcb1	Smooth Muscle
Mural Cell	Day 1	2.07481e-99	2.14356	0.45	0.128	2.61654e-95	1	Ralgapa2	Smooth Muscle
Mural Cell	Day 1	1.49891e-91	2.12323	0.41	0.112	1.89028e-87	1	Sorbs1	Smooth Muscle
Mural Cell	Day 1	1.21887e-147	2.10715	0.737	0.317	1.53711e-143	1	Fry	Smooth Muscle
Mural Cell	Day 1	2.72192e-140	2.03188	0.714	0.278	3.43262e-136	1	Gpc6	Smooth Muscle
Mural Cell	Day 1	4.0595e-74	2.01442	0.346	0.094	5.11943e-70	1	Lrch1	Smooth Muscle
Mural Cell	Day 1	9.14296e-133	1.98075	0.598	0.184	1.15302e-128	1	Mical2	Smooth Muscle
Mural Cell	Day 1	2.17459e-111	1.95587	0.636	0.263	2.74238e-107	1	Pls3	Smooth Muscle
Mural Cell	Day 1	2.51185e-83	1.89195	0.413	0.121	3.1677e-79	1	Atp2b4	Smooth Muscle
Mural Cell	Day 1	3.07879e-188	1.84712	0.933	0.611	3.88266e-184	1	Slc8a1	Smooth Muscle
Mural Cell	Day 1	1.07212e-67	1.8385	0.399	0.137	1.35205e-63	1	Epn2	Smooth Muscle
Mural Cell	Day 1	9.60972e-60	1.83277	0.417	0.166	1.21188e-55	1	Pkd2	Smooth Muscle
Mural Cell	Day 1	1.70089e-80	1.75885	0.465	0.16	2.14499e-76	1	Adcy5	Smooth Muscle
Mural Cell	Day 1	1.01051e-90	1.72789	0.565	0.228	1.27436e-86	1	AABR07031491.2	Smooth Muscle
Mural Cell	Day 1	4.39779e-114	1.70828	0.738	0.382	5.54605e-110	1	Hip1	Smooth Muscle
Mural Cell	Day 1	1.25226e-121	1.69308	0.702	0.296	1.57923e-117	1	Map3k20	Smooth Muscle
Mural Cell	Day 1	7.9847e-106	1.66477	0.812	0.537	1.00695e-101	1	Kalrn	Smooth Muscle
Mural Cell	Day 1	1.00522e-81	1.64592	0.565	0.243	1.26769e-77	1	Mylk	Smooth Muscle
Mural Cell	Day 1	2.35512e-95	1.62906	0.735	0.424	2.97005e-91	1	Rock2	Smooth Muscle
Mural Cell	Day 1	1.32045e-65	1.60167	0.476	0.198	1.66523e-61	1	Ppp1r12b	Smooth Muscle
Mural Cell	Day 1	1.05308e-67	1.5672	0.511	0.222	1.32803e-63	1	Plcb4	Smooth Muscle
Mural Cell	Day 1	2.3051e-70	1.54036	0.522	0.223	2.90696e-66	1	Actn4	Smooth Muscle
Mural Cell	Day 1	3.55135e-61	1.50839	0.466	0.194	4.4786e-57	1	Camk2d	Smooth Muscle
Mural Cell	Day 1	4.80515e-66	1.44342	0.526	0.231	6.05978e-62	1	Akap6	Smooth Muscle
Mural Cell	Day 1	7.73506e-138	1.44287	0.904	0.622	9.75469e-134	1	Cacnb2	Smooth Muscle
Mural Cell	Day 1	4.0859e-69	1.40797	0.696	0.418	5.15273e-65	1	Ldlrad4	Smooth Muscle
Mural Cell	Day 1	2.28906e-115	1.37772	0.861	0.545	2.88674e-111	1	Ppp1r12a	Smooth Muscle
Mural Cell	Day 1	3.83439e-100	1.33461	0.847	0.571	4.83555e-96	1	Utrn	Smooth Muscle
Mural Cell	Day 1	4.98835e-59	1.3289	0.585	0.312	6.2908e-55	1	Rap1a	Smooth Muscle
Mural Cell	Day 1	6.95921e-60	1.32568	0.543	0.261	8.77626e-56	1	Ano6	Smooth Muscle
Mural Cell	Day 1	6.65343e-77	1.31107	0.695	0.382	8.39064e-73	1	Myo1d	Smooth Muscle
Mural Cell	Day 1	3.26938e-73	1.2883	0.645	0.332	4.12301e-69	1	Aopep	Smooth Muscle
Mural Cell	Day 1	2.01474e-83	1.16156	0.782	0.465	2.54079e-79	1	Itpr1	Smooth Muscle
Mural Cell	Day 1	5.24489e-72	1.08685	0.766	0.468	6.61433e-68	1	Zfhx3	Smooth Muscle
Mural Cell	Day 1	2.76294e-52	1.04025	0.636	0.366	3.48434e-48	1	Dip2c	Smooth Muscle
Mural Cell	Day 7	3.3e-284	3.46491	0.611	0.097	4.49e-280	0	Xkr4	Pericyte
Mural Cell	Day 7	7.28e-106	3.38666	0.291	0.035	9.9e-102	0	Kcnj8	Pericyte
Mural Cell	Day 7	4.75e-190	3.31659	0.459	0.06	6.47e-186	0	Pde8b	Pericyte
Mural Cell	Day 7	0	3.04562	0.764	0.173	0	0	Pde7b	Pericyte
Mural Cell	Day 7	3.15e-115	2.56658	0.38	0.091	4.29e-111	0	Acer3	Pericyte
Mural Cell	Day 7	0	2.54988	0.787	0.255	0	0	Pdzd2	Pericyte
Mural Cell	Day 7	2.72e-104	2.52267	0.35	0.08	3.7e-100	0	Ano4	Pericyte
Mural Cell	Day 7	0	2.51551	0.962	0.555	0	0	Plcl1	Pericyte
Mural Cell	Day 7	0	2.37883	0.984	0.467	0	0	Abcc9	Pericyte
Mural Cell	Day 7	8.45e-103	2.17371	0.388	0.111	1.15e-98	0	Igf1	Pericyte
Mural Cell	Day 7	5.5e-187	2.11346	0.605	0.208	7.49e-183	0	Ntng1	Pericyte
Mural Cell	Day 7	0	2.07404	0.929	0.446	0	0	Plxdc2	Pericyte
Mural Cell	Day 7	2.51e-124	1.92681	0.502	0.189	3.42e-120	0	Nhsl1	Pericyte
Mural Cell	Day 7	4.44e-183	1.87812	0.638	0.262	6.04e-179	0	Chn1	Pericyte
Mural Cell	Day 7	1.48e-271	1.87275	0.772	0.271	2.01e-267	0	Rerg	Pericyte
Mural Cell	Day 7	3.05e-255	1.81769	0.781	0.321	4.16e-251	0	Dach1	Pericyte
Mural Cell	Day 7	1.25e-239	1.81752	0.764	0.344	1.7e-235	0	Pid1	Pericyte
Mural Cell	Day 7	1.49e-89	1.81376	0.404	0.145	2.03e-85	0	LOC102549789	Pericyte
Mural Cell	Day 7	2.36e-210	1.75584	0.712	0.306	3.22e-206	0	Dennd2a	Pericyte
Mural Cell	Day 7	2.04e-166	1.71936	0.658	0.312	2.77e-162	0	ENSRNOG00000070442	Pericyte
Mural Cell	Day 7	2.76e-98	1.64091	0.462	0.186	3.76e-94	0	Slc12a2	Pericyte
Mural Cell	Day 7	8.71e-180	1.59957	0.697	0.33	1.18e-175	0	Arhgap42	Pericyte
Mural Cell	Day 7	1.08e-278	1.54843	0.863	0.483	1.48e-274	0	Myo1b	Pericyte
Mural Cell	Day 7	9.64e-92	1.47503	0.499	0.232	1.31e-87	0	Ptprk	Pericyte
Mural Cell	Day 7	1.07e-83	1.46307	0.459	0.204	1.46e-79	0	Osbpl3	Pericyte
Mural Cell	Day 7	1.42e-149	1.44114	0.673	0.32	1.93e-145	0	Lrrc4c	Pericyte
Mural Cell	Day 7	5.54e-187	1.4063	0.761	0.388	7.54e-183	0	Prex2	Pericyte
Mural Cell	Day 7	1.19e-94	1.29528	0.543	0.266	1.62e-90	0	Enox1	Pericyte
Mural Cell	Day 7	8.16e-161	1.27557	0.771	0.451	1.11e-156	0	Arl15	Pericyte
Mural Cell	Day 7	3.41e-223	1.25932	0.859	0.424	4.64e-219	0	Adgrl3	Pericyte
Mural Cell	Day 7	2.62e-133	1.25476	0.725	0.468	3.57e-129	0	Tbc1d1	Pericyte
Mural Cell	Day 7	1.82e-77	1.22248	0.508	0.258	2.48e-73	0	Mamdc2	Pericyte
Mural Cell	Day 7	4.39e-155	1.13829	0.821	0.539	5.97e-151	0	Pdgfrb	Pericyte
Mural Cell	Day 7	7.35e-139	0.994761	0.827	0.504	1e-134	0	Rgs5	Pericyte
Mural Cell	Day 7	5.41e-122	0.962302	0.762	0.436	7.36e-118	0	Lama2	Pericyte
Mural Cell	Day 7	8.3e-67	0.824581	0.552	0.296	1.13e-62	0	Bicc1	Pericyte
Mural Cell	Day 7	0	5.12165	0.363	0.017	0	1	Chrm3	Smooth Muscle
Mural Cell	Day 7	1.21e-233	3.77685	0.284	0.026	1.64e-229	1	Cacna1d	Smooth Muscle
Mural Cell	Day 7	0	3.37303	0.922	0.354	0	1	Gpc6	Smooth Muscle
Mural Cell	Day 7	2.32e-216	3.15616	0.344	0.053	3.16e-212	1	Kcnab1	Smooth Muscle
Mural Cell	Day 7	1.79e-215	3.08947	0.302	0.037	2.43e-211	1	Cdh6	Smooth Muscle
Mural Cell	Day 7	1.29e-218	3.01485	0.321	0.042	1.75e-214	1	Zbtb7c	Smooth Muscle
Mural Cell	Day 7	0	2.7189	0.654	0.162	0	1	Rgs6	Smooth Muscle
Mural Cell	Day 7	1.02e-252	2.44227	0.407	0.062	1.39e-248	1	Lmod1	Smooth Muscle
Mural Cell	Day 7	2.52e-230	2.40625	0.496	0.122	3.43e-226	1	Arhgef7	Smooth Muscle
Mural Cell	Day 7	1.69e-303	2.23052	0.51	0.085	2.29e-299	1	Acta2	Smooth Muscle
Mural Cell	Day 7	6.76e-255	1.99949	0.461	0.083	9.19e-251	1	Slit3	Smooth Muscle
Mural Cell	Day 7	0	1.96207	0.642	0.095	0	1	Myh11	Smooth Muscle
Mural Cell	Day 7	2.77e-224	1.95317	0.719	0.321	3.76e-220	1	Dgkb	Smooth Muscle
Mural Cell	Day 7	2.08e-146	1.95121	0.414	0.121	2.83e-142	1	Sox6	Smooth Muscle
Mural Cell	Day 7	4.64e-195	1.75862	0.777	0.462	6.31e-191	1	Inpp4b	Smooth Muscle
Mural Cell	Day 7	7.76e-146	1.50363	0.609	0.265	1.06e-141	1	Prrx1	Smooth Muscle
Mural Cell	Day 7	5.67e-118	1.49799	0.45	0.165	7.72e-114	1	Nexn	Smooth Muscle
Mural Cell	Day 7	4.85e-124	1.44305	0.599	0.29	6.61e-120	1	Tpm1	Smooth Muscle
Mural Cell	Day 7	1.03e-120	1.38435	0.529	0.227	1.4e-116	1	Synpo2	Smooth Muscle
Mural Cell	Day 7	2.36e-131	1.35157	0.717	0.412	3.21e-127	1	Fry	Smooth Muscle
Mural Cell	Day 7	4.62e-92	1.34046	0.573	0.308	6.29e-88	1	Crim1	Smooth Muscle
Mural Cell	Day 7	4.38e-101	1.32617	0.551	0.268	5.95e-97	1	Ttll7	Smooth Muscle
Mural Cell	Day 7	2.65e-87	1.114	0.606	0.339	3.61e-83	1	Map3k20	Smooth Muscle
Mural Cell	Day 7	4.7e-74	0.965074	0.626	0.376	6.4e-70	1	Tnks	Smooth Muscle
Mural Cell	Day 7	0	7.00933	0.358	0.005	0	2	Cpa6	Remodeling
Mural Cell	Day 7	0	5.3903	0.32	0.007	0	2	Cyp4f18	Remodeling
Mural Cell	Day 7	0	5.30883	0.381	0.01	0	2	Mill1	Remodeling
Mural Cell	Day 7	0	5.27892	0.884	0.039	0	2	Ntrk3	Remodeling
Mural Cell	Day 7	0	5.14831	0.84	0.034	0	2	Kcnma1	Remodeling
Mural Cell	Day 7	1.31e-290	4.7345	0.36	0.014	1.79e-286	2	Actg2	Remodeling
Mural Cell	Day 7	0	4.62385	0.462	0.021	0	2	Cobl	Remodeling
Mural Cell	Day 7	0	4.5011	0.657	0.037	0	2	Prdm16	Remodeling
Mural Cell	Day 7	0	4.30244	0.968	0.155	0	2	Sorbs2	Remodeling
Mural Cell	Day 7	0	4.29778	0.985	0.111	0	2	Slit3	Remodeling
Mural Cell	Day 7	0	4.29466	0.988	0.157	0	2	Myh11	Remodeling
Mural Cell	Day 7	0	4.18267	0.712	0.059	0	2	Niban1	Remodeling
Mural Cell	Day 7	5.95e-280	4.16903	0.994	0.317	8.1e-276	2	Dmd	Remodeling
Mural Cell	Day 7	9.87e-196	4.15072	0.494	0.059	1.34e-191	2	Eln	Remodeling
Mural Cell	Day 7	5.38e-211	4.13642	0.311	0.016	7.31e-207	2	Grip2	Remodeling
Mural Cell	Day 7	0	4.07588	0.776	0.064	0	2	Kank1	Remodeling
Mural Cell	Day 7	1.43e-176	3.95067	0.578	0.101	1.95e-172	2	Pcdh7	Remodeling
Mural Cell	Day 7	8.5e-174	3.94377	0.305	0.021	1.16e-169	2	Eef2k	Remodeling
Mural Cell	Day 7	1.59e-174	3.85434	0.305	0.021	2.16e-170	2	Klhl29	Remodeling
Mural Cell	Day 7	7.94e-269	3.68489	0.526	0.044	1.08e-264	2	Tmem51	Remodeling
Mural Cell	Day 7	1.63e-251	3.64038	0.547	0.053	2.21e-247	2	Entpd1	Remodeling
Mural Cell	Day 7	0	3.616	0.91	0.126	0	2	Acta2	Remodeling
Mural Cell	Day 7	1.3e-159	3.60649	0.326	0.028	1.78e-155	2	Lama5	Remodeling
Mural Cell	Day 7	4.39e-193	3.57336	0.422	0.04	5.97e-189	2	Tagln	Remodeling
Mural Cell	Day 7	2.8e-182	3.573	0.451	0.05	3.82e-178	2	Pdlim3	Remodeling
Mural Cell	Day 7	0	3.54383	0.773	0.093	0	2	Lmod1	Remodeling
Mural Cell	Day 7	1.06e-149	3.43826	0.349	0.035	1.44e-145	2	Mpp7	Remodeling
Mural Cell	Day 7	2.3e-163	3.42931	0.355	0.033	3.14e-159	2	Cttnbp2	Remodeling
Mural Cell	Day 7	1.79e-295	3.42272	0.701	0.079	2.43e-291	2	Ltbp1	Remodeling
Mural Cell	Day 7	8.21e-297	3.3084	0.863	0.141	1.12e-292	2	Sox6	Remodeling
Mural Cell	Day 7	6.64e-190	3.27588	0.442	0.045	9.04e-186	2	Col18a1	Remodeling
Mural Cell	Day 7	9.76e-254	3.26637	0.587	0.061	1.33e-249	2	Cdh6	Remodeling
Mural Cell	Day 7	2.38e-155	3.25342	0.448	0.059	3.24e-151	2	Wtip	Remodeling
Mural Cell	Day 7	6.53e-185	3.23453	0.483	0.057	8.89e-181	2	Dock8	Remodeling
Mural Cell	Day 7	9.87e-271	3.22337	0.634	0.067	1.34e-266	2	Zbtb7c	Remodeling
Mural Cell	Day 7	3.89e-248	3.21857	0.785	0.135	5.3e-244	2	Greb1l	Remodeling
Mural Cell	Day 7	5.83e-245	3.20105	0.942	0.251	7.94e-241	2	Synpo2	Remodeling
Mural Cell	Day 7	7.02e-232	3.1955	0.651	0.088	9.55e-228	2	Itga8	Remodeling
Mural Cell	Day 7	2.57e-252	3.17998	0.721	0.104	3.5e-248	2	Cdh13	Remodeling
Mural Cell	Day 7	5.51e-222	3.17814	0.628	0.086	7.5e-218	2	Csrp1	Remodeling
Mural Cell	Day 7	4.44e-194	3.17138	0.599	0.09	6.05e-190	2	Setbp1	Remodeling
Mural Cell	Day 7	3.86e-252	3.09283	0.881	0.185	5.25e-248	2	Nexn	Remodeling
Mural Cell	Day 7	4.84e-188	3.08218	0.558	0.078	6.58e-184	2	Enah	Remodeling
Mural Cell	Day 7	1.76e-130	3.04115	0.323	0.034	2.4e-126	2	Stac	Remodeling
Mural Cell	Day 7	3.48e-158	3.02295	0.517	0.079	4.74e-154	2	Abtb2	Remodeling
Mural Cell	Day 7	1.11e-113	2.94121	0.36	0.051	1.51e-109	2	Col19a1	Remodeling
Mural Cell	Day 7	8.68e-141	2.89663	0.477	0.074	1.18e-136	2	Myocd	Remodeling
Mural Cell	Day 7	4.43e-158	2.8804	0.465	0.061	6.03e-154	2	Cap2	Remodeling
Mural Cell	Day 7	5.88e-189	2.88021	0.75	0.158	8e-185	2	Palldl1	Remodeling
Mural Cell	Day 7	5.53e-106	2.87464	0.331	0.046	7.52e-102	2	Fgf1	Remodeling
Mural Cell	Day 7	4.41e-102	2.85442	0.372	0.061	6e-98	2	Dstn	Remodeling
Mural Cell	Day 7	8.09e-149	2.84047	0.619	0.129	1.1e-144	2	Schip1	Remodeling
Mural Cell	Day 7	3.15e-127	2.83252	0.459	0.077	4.28e-123	2	Neo1	Remodeling
Mural Cell	Day 7	3.39e-150	2.80312	0.526	0.086	4.61e-146	2	Kcnab1	Remodeling
Mural Cell	Day 7	1.87e-151	2.7783	0.555	0.097	2.54e-147	2	Ldb3	Remodeling
Mural Cell	Day 7	4.4e-226	2.74506	0.86	0.184	5.99e-222	2	Ralgapa2	Remodeling
Mural Cell	Day 7	5.55e-99	2.725	0.381	0.065	7.56e-95	2	Col4a3	Remodeling
Mural Cell	Day 7	3.49e-112	2.65919	0.387	0.059	4.75e-108	2	Dock5	Remodeling
Mural Cell	Day 7	1.06e-174	2.65593	0.767	0.176	1.44e-170	2	Flna	Remodeling
Mural Cell	Day 7	3.58e-200	2.63137	0.942	0.318	4.87e-196	2	Tpm1	Remodeling
Mural Cell	Day 7	2.29e-149	2.62987	0.608	0.117	3.11e-145	2	Ppm1l	Remodeling
Mural Cell	Day 7	8.07e-167	2.61416	0.75	0.177	1.1e-162	2	Phldb2	Remodeling
Mural Cell	Day 7	1.12e-164	2.57714	0.814	0.234	1.53e-160	2	Pdlim5	Remodeling
Mural Cell	Day 7	1.9e-126	2.54646	0.506	0.092	2.59e-122	2	Cacnb4	Remodeling
Mural Cell	Day 7	2.1e-85	2.52964	0.349	0.062	2.86e-81	2	Speg	Remodeling
Mural Cell	Day 7	2.72e-80	2.50543	0.337	0.062	3.71e-76	2	Frmd4b	Remodeling
Mural Cell	Day 7	4.38e-155	2.48306	0.73	0.175	5.96e-151	2	Camk2g	Remodeling
Mural Cell	Day 7	2.54e-116	2.48029	0.66	0.19	3.45e-112	2	Pdzrn3	Remodeling
Mural Cell	Day 7	1.4e-69	2.40025	0.323	0.064	1.9e-65	2	Map3k7cl	Remodeling
Mural Cell	Day 7	2.21e-124	2.35846	0.59	0.13	3e-120	2	Ryr2	Remodeling
Mural Cell	Day 7	1.46e-65	2.3521	0.314	0.064	1.99e-61	2	Mob2	Remodeling
Mural Cell	Day 7	1.26e-137	2.34853	0.741	0.202	1.71e-133	2	Actn1	Remodeling
Mural Cell	Day 7	1.43e-77	2.34012	0.363	0.073	1.95e-73	2	Bcar3	Remodeling
Mural Cell	Day 7	3.01e-91	2.29441	0.549	0.148	4.09e-87	2	Col4a5	Remodeling
Mural Cell	Day 7	1.47e-118	2.28271	0.817	0.334	2e-114	2	Crim1	Remodeling
Mural Cell	Day 7	6.03e-87	2.27435	0.416	0.086	8.2e-83	2	Fgfr1	Remodeling
Mural Cell	Day 7	5.54e-83	2.27	0.462	0.112	7.54e-79	2	Dtna	Remodeling
Mural Cell	Day 7	1.69e-104	2.25701	0.538	0.123	2.3e-100	2	Myom1	Remodeling
Mural Cell	Day 7	1.24e-128	2.24986	0.837	0.314	1.69e-124	2	Magi1	Remodeling
Mural Cell	Day 7	2.94e-159	2.24672	0.927	0.368	4e-155	2	Dgkb	Remodeling
Mural Cell	Day 7	9.33e-60	2.21529	0.326	0.074	1.27e-55	2	Mical3	Remodeling
Mural Cell	Day 7	1.04e-156	2.20162	0.828	0.225	1.42e-152	2	Rgs6	Remodeling
Mural Cell	Day 7	1.31e-116	2.15942	0.674	0.182	1.79e-112	2	Mical2	Remodeling
Mural Cell	Day 7	2.5e-127	2.11072	0.802	0.261	3.4e-123	2	Ppp1r12b	Remodeling
Mural Cell	Day 7	2.38e-135	2.08843	0.855	0.293	3.24e-131	2	Ttll7	Remodeling
Mural Cell	Day 7	1.33e-159	2.07283	0.977	0.528	1.81e-155	2	Ppp1r12a	Remodeling
Mural Cell	Day 7	2e-93	2.03663	0.709	0.252	2.72e-89	2	Pls3	Remodeling
Mural Cell	Day 7	4.64e-67	2.02867	0.355	0.078	6.31e-63	2	Cnnm2	Remodeling
Mural Cell	Day 7	1.18e-109	2.02185	0.773	0.269	1.6e-105	2	AABR07031491.2	Remodeling
Mural Cell	Day 7	7.37e-55	1.98928	0.349	0.089	1e-50	2	Antxr1	Remodeling
Mural Cell	Day 7	1.47e-62	1.97072	0.453	0.131	1.99e-58	2	Ell2	Remodeling
Mural Cell	Day 7	1.34e-126	1.95037	0.901	0.422	1.83e-122	2	Mylk	Remodeling
Mural Cell	Day 7	9.78e-92	1.89938	0.581	0.157	1.33e-87	2	Kazn	Remodeling
Mural Cell	Day 7	7.89e-84	1.88078	0.622	0.198	1.07e-79	2	Lrch1	Remodeling
Mural Cell	Day 7	4.26e-89	1.85992	0.698	0.244	5.8e-85	2	Adcy5	Remodeling
Mural Cell	Day 7	5.1e-115	1.85042	0.91	0.446	6.94e-111	2	Fry	Remodeling
Mural Cell	Day 7	8.67e-98	1.84621	0.826	0.368	1.18e-93	2	Myo1d	Remodeling
Mural Cell	Day 7	1.33e-76	1.81373	0.741	0.334	1.81e-72	2	Cped1	Remodeling
Mural Cell	Day 7	5.37e-122	1.77517	0.977	0.632	7.31e-118	2	Ctnna3	Remodeling
Mural Cell	Day 7	3.43e-102	1.76556	0.884	0.422	4.66e-98	2	Akap6	Remodeling
Mural Cell	Day 7	1.12e-80	1.76189	0.66	0.23	1.53e-76	2	Sorbs1	Remodeling
Mural Cell	Day 7	3.17e-73	1.71375	0.587	0.187	4.32e-69	2	Atp2b4	Remodeling
Mural Cell	Day 7	1.23e-50	1.7023	0.494	0.179	1.68e-46	2	Smarca2	Remodeling
Mural Cell	Day 7	9.15e-56	1.67634	0.515	0.178	1.25e-51	2	Myo1e	Remodeling
Mural Cell	Day 7	2.07e-52	1.63594	0.517	0.191	2.81e-48	2	Usp40	Remodeling
Mural Cell	Day 7	4.66e-64	1.62979	0.698	0.302	6.34e-60	2	Samd4a	Remodeling
Mural Cell	Day 7	2.62e-59	1.61043	0.701	0.334	3.57e-55	2	Plcb1	Remodeling
Mural Cell	Day 7	6.32e-53	1.57676	0.517	0.184	8.6e-49	2	Sparcl1	Remodeling
Mural Cell	Day 7	1.23e-65	1.5767	0.698	0.307	1.67e-61	2	Esyt2	Remodeling
Mural Cell	Day 7	1.42e-63	1.55878	0.68	0.289	1.93e-59	2	Actn4	Remodeling
Mural Cell	Day 7	1.03e-54	1.54172	0.549	0.2	1.4e-50	2	Fryl	Remodeling
Mural Cell	Day 7	8.53e-54	1.52159	0.59	0.232	1.16e-49	2	Crtc3	Remodeling
Mural Cell	Day 7	6.15e-99	1.51808	0.956	0.64	8.37e-95	2	Slc8a1	Remodeling
Mural Cell	Day 7	8.58e-70	1.50666	0.82	0.436	1.17e-65	2	Hip1	Remodeling
Mural Cell	Day 7	1.17e-51	1.5062	0.657	0.306	1.6e-47	2	Rap1a	Remodeling
Mural Cell	Day 7	2.91e-46	1.47321	0.488	0.176	3.96e-42	2	Arhgef7	Remodeling
Mural Cell	Day 7	1.12e-63	1.41298	0.773	0.37	1.53e-59	2	Map3k20	Remodeling
Mural Cell	Day 7	6.31e-77	1.35687	0.898	0.543	8.58e-73	2	Dst	Remodeling
Mural Cell	Day 7	3.01e-40	1.34841	0.608	0.296	4.1e-36	2	Filip1l	Remodeling
Mural Cell	Day 7	7.18e-76	1.34654	0.866	0.457	9.77e-72	2	Rcan2	Remodeling
Mural Cell	Day 7	6.38e-46	1.3256	0.567	0.233	8.69e-42	2	Ntf3	Remodeling
Mural Cell	Day 7	2.97e-33	1.30914	0.477	0.209	4.04e-29	2	Fam168a	Remodeling
Mural Cell	Day 7	7.31e-73	1.30759	0.916	0.613	9.95e-69	2	Cacnb2	Remodeling
Mural Cell	Day 7	9.44e-64	1.27852	0.855	0.493	1.28e-59	2	Aopep	Remodeling
Mural Cell	Day 7	1.55e-72	1.27237	0.895	0.561	2.11e-68	2	Itpr1	Remodeling
Mural Cell	Day 7	1.6e-39	1.2626	0.547	0.236	2.18e-35	2	Rabgap1	Remodeling
Mural Cell	Day 7	3.75e-57	1.24906	0.794	0.429	5.11e-53	2	Syne1	Remodeling
Mural Cell	Day 7	1.87e-38	1.23273	0.616	0.302	2.55e-34	2	Atp2a2	Remodeling
Mural Cell	Day 7	2.27e-38	1.20221	0.657	0.334	3.09e-34	2	Map1b	Remodeling
Mural Cell	Day 7	1.86e-57	1.11774	0.89	0.56	2.53e-53	2	Zfhx3	Remodeling
Mural Cell	Day 7	7.77e-28	1.09914	0.494	0.236	1.06e-23	2	Camk2d	Remodeling
Mural Cell	Day 7	2.12e-40	1.09421	0.802	0.526	2.88e-36	2	Rock1	Remodeling
Mural Cell	Day 7	1.51e-26	1.02218	0.552	0.285	2.05e-22	2	Ano6	Remodeling
Mural Cell	Day 7	2.88e-31	1.01841	0.634	0.334	3.92e-27	2	Vcl	Remodeling
Mural Cell	Day 7	5.24e-38	1.00282	0.753	0.437	7.13e-34	2	Dip2c	Remodeling
Mural Cell	Day 7	6.19e-37	0.995965	0.811	0.547	8.43e-33	2	Ldlrad4	Remodeling
Mural Cell	Day 7	4.24e-47	0.931728	0.91	0.591	5.77e-43	2	Irag1	Remodeling
Mural Cell	Day 7	3.91e-25	0.793933	0.733	0.46	5.32e-21	2	Fbxl17	Remodeling
Mural Cell	Day 7	6.37e-27	0.78089	0.762	0.498	8.67e-23	2	Plcb4	Remodeling
Macrophages	Day 3	1.08235e-141	0.66219	0.74	0.513	1.66184e-137	0	Abca17	Anti-inflammatory
Macrophages	Day 3	1.02629e-102	0.668305	0.63	0.439	1.57577e-98	0	Pltp	Anti-inflammatory
Macrophages	Day 3	1.36427e-94	0.551202	0.648	0.448	2.0947e-90	0	Slc10a6	Anti-inflammatory
Macrophages	Day 3	1.80258e-88	0.603317	0.629	0.452	2.76768e-84	0	Npl	Anti-inflammatory
Macrophages	Day 3	8.87025e-86	0.597548	0.642	0.46	1.36194e-81	0	Ctsc	Anti-inflammatory
Macrophages	Day 3	2.79096e-82	0.531267	0.762	0.602	4.28524e-78	0	Colec12	Anti-inflammatory
Macrophages	Day 3	1.92556e-71	0.543885	0.556	0.389	2.9565e-67	0	Stab1	Anti-inflammatory
Macrophages	Day 3	4.73996e-71	0.759166	0.368	0.224	7.27774e-67	0	Oplah	Anti-inflammatory
Macrophages	Day 3	2.34615e-58	0.565671	0.411	0.27	3.60229e-54	0	Mctp2	Anti-inflammatory
Macrophages	Day 3	3.3331e-53	0.525612	0.509	0.368	5.11765e-49	0	Selenop	Anti-inflammatory
Macrophages	Day 3	6.11785e-49	0.605289	0.38	0.258	9.39334e-45	0	Slc7a7	Anti-inflammatory
Macrophages	Day 3	6.03124e-46	0.751148	0.255	0.154	9.26036e-42	0	LOC102551724	Anti-inflammatory
Macrophages	Day 3	3.09656e-45	0.5261	0.423	0.297	4.75445e-41	0	Blvrb	Anti-inflammatory
Macrophages	Day 3	4.23335e-39	0.513959	0.381	0.27	6.49988e-35	0	Ms4a6bl	Anti-inflammatory
Macrophages	Day 3	7.2472e-35	0.578599	0.288	0.193	1.11273e-30	0	Rbl2	Anti-inflammatory
Macrophages	Day 3	1.91052e-31	0.535199	0.254	0.168	2.93341e-27	0	Slc16a10	Anti-inflammatory
Macrophages	Day 3	5.38697e-30	0.543412	0.25	0.166	8.27115e-26	0	ENSRNOG00000067032	Anti-inflammatory
Macrophages	Day 3	3.91855e-29	0.523347	0.287	0.201	6.01654e-25	0	Lst1	Anti-inflammatory
Macrophages	Day 3	5.89871e-29	0.517252	0.299	0.212	9.05688e-25	0	Pdcd4	Anti-inflammatory
Macrophages	Day 3	1.31589e-28	0.557866	0.25	0.169	2.02041e-24	0	Adgre1	Anti-inflammatory
Macrophages	Day 3	0	1.34649	0.999	0.444	0	1	Ptcd3	Phagocytic
Macrophages	Day 3	1.37277e-143	0.952665	0.669	0.389	2.10775e-139	1	Nrcam	Phagocytic
Macrophages	Day 3	4.89741e-135	0.709802	0.884	0.668	7.51948e-131	1	Abca1	Phagocytic
Macrophages	Day 3	5.80471e-119	1.06411	0.488	0.252	8.91256e-115	1	Dnm1	Phagocytic
Macrophages	Day 3	1.30833e-109	1.31566	0.351	0.157	2.0088e-105	1	Hsdl2	Phagocytic
Macrophages	Day 3	3.74839e-103	0.763887	0.774	0.566	5.75528e-99	1	Lilrb4	Phagocytic
Macrophages	Day 3	6.41618e-99	0.846855	0.604	0.376	9.85141e-95	1	Smpdl3a	Phagocytic
Macrophages	Day 3	6.7573e-97	1.09785	0.374	0.179	1.03752e-92	1	LOC120100783	Phagocytic
Macrophages	Day 3	5.81829e-67	1.10922	0.26	0.122	8.93341e-63	1	Slc4a5	Phagocytic
Macrophages	Day 3	9.55118e-66	0.903899	0.342	0.182	1.46649e-61	1	Tent5c	Phagocytic
Macrophages	Day 3	1.35076e-64	0.870706	0.414	0.245	2.07396e-60	1	ST7	Phagocytic
Macrophages	Day 3	2.7467e-62	0.997387	0.327	0.178	4.21728e-58	1	Sugct	Phagocytic
Macrophages	Day 3	7.01826e-61	0.883096	0.35	0.194	1.07758e-56	1	Ly49si4	Phagocytic
Macrophages	Day 3	2.21686e-59	0.799537	0.422	0.256	3.40377e-55	1	Lilrb3	Phagocytic
Macrophages	Day 3	3.83465e-58	0.93594	0.299	0.157	5.88773e-54	1	LOC102551724	Phagocytic
Macrophages	Day 3	6.36511e-47	0.841993	0.324	0.19	9.77299e-43	1	Hpse	Phagocytic
Macrophages	Day 3	2.10663e-42	0.752217	0.358	0.224	3.23452e-38	1	Scarb1	Phagocytic
Macrophages	Day 3	2.50214e-40	0.777752	0.309	0.186	3.84178e-36	1	Prtfdc1	Phagocytic
Macrophages	Day 3	4.10808e-34	0.788947	0.253	0.149	6.30755e-30	1	Prmt9	Phagocytic
Macrophages	Day 3	2.65841e-30	0.712277	0.256	0.156	4.08173e-26	1	ENSRNOG00000064417	Phagocytic
Macrophages	Day 3	8.8554e-162	0.732776	0.947	0.783	1.35966e-157	2	Hdac9	MHC II
Macrophages	Day 3	9.04582e-83	0.814537	0.575	0.366	1.3889e-78	2	Prkcb	MHC II
Macrophages	Day 3	6.37926e-77	0.567585	0.856	0.704	9.79472e-73	2	Cfh	MHC II
Macrophages	Day 3	3.27085e-71	1.0158	0.312	0.154	5.02207e-67	2	Cd74	MHC II
Macrophages	Day 3	4.53043e-64	0.610792	0.747	0.575	6.95602e-60	2	Plxdc2	MHC II
Macrophages	Day 3	3.98482e-63	0.641574	0.513	0.328	6.11829e-59	2	Kcnt2	MHC II
Macrophages	Day 3	2.09186e-55	0.610747	0.662	0.498	3.21185e-51	2	Mef2c	MHC II
Macrophages	Day 3	2.70737e-55	0.937921	0.367	0.216	4.15689e-51	2	Chn2	MHC II
Macrophages	Day 3	6.49584e-52	1.15981	0.263	0.138	9.97371e-48	2	Plekha5	MHC II
Macrophages	Day 3	3.42098e-41	0.602284	0.543	0.4	5.25258e-37	2	P2ry12	MHC II
Macrophages	Day 3	2.25558e-38	0.815363	0.3	0.181	3.46322e-34	2	Clec12a	MHC II
Macrophages	Day 3	3.0987e-36	0.767538	0.327	0.205	4.75774e-32	2	Zfp622	MHC II
Macrophages	Day 3	1.01452e-35	0.638784	0.385	0.257	1.5577e-31	2	Ust	MHC II
Macrophages	Day 3	6.37832e-31	0.701833	0.363	0.248	9.79327e-27	2	Ripor2	MHC II
Macrophages	Day 3	9.39181e-31	0.550155	0.479	0.355	1.44202e-26	2	LOC498368	MHC II
Macrophages	Day 3	2.3321e-26	0.577145	0.414	0.305	3.58071e-22	2	Ifngr1	MHC II
Macrophages	Day 3	2.5048e-23	0.608778	0.283	0.191	3.84587e-19	2	Tf	MHC II
Macrophages	Day 3	1.01117e-20	0.621873	0.265	0.18	1.55255e-16	2	Dcps	MHC II
Macrophages	Day 3	4.33084e-20	0.539835	0.369	0.276	6.64957e-16	2	ENSRNOG00000071219	MHC II
Macrophages	Day 3	1.22798e-15	0.532005	0.372	0.292	1.88545e-11	2	Cdc14a	MHC II
Macrophages	Day 3	0	2.37645	0.747	0.308	0	3	Kcnt2	Anti-inflammatory
Macrophages	Day 3	0	2.23889	0.957	0.537	0	3	Rbpj	Anti-inflammatory
Macrophages	Day 3	0	2.21376	0.563	0.168	0	3	Slco2b1	Anti-inflammatory
Macrophages	Day 3	0	3.17675	0.446	0.071	0	3	Cd163	Anti-inflammatory
Macrophages	Day 3	0	1.47589	0.928	0.641	0	3	Slc9a9	Anti-inflammatory
Macrophages	Day 3	0	3.94259	0.306	0.025	0	3	Negr1	Anti-inflammatory
Macrophages	Day 3	1.59656e-283	2.7635	0.286	0.054	2.45136e-279	3	Fgfr1	Anti-inflammatory
Macrophages	Day 3	2.16504e-188	2.088	0.265	0.065	3.3242e-184	3	F13a1	Anti-inflammatory
Macrophages	Day 3	3.12946e-183	1.21172	0.674	0.358	4.80498e-179	3	Prkcb	Anti-inflammatory
Macrophages	Day 3	6.3896e-145	1.3025	0.58	0.309	9.81059e-141	3	Ms4a4a	Anti-inflammatory
Macrophages	Day 3	2.36855e-123	1.33173	0.542	0.299	3.63666e-119	3	Tbc1d4	Anti-inflammatory
Macrophages	Day 3	4.1599e-121	1.87905	0.314	0.121	6.38711e-117	3	Prkn	Anti-inflammatory
Macrophages	Day 3	1.03757e-118	1.79148	0.267	0.091	1.59308e-114	3	P2ry14	Anti-inflammatory
Macrophages	Day 3	4.83495e-92	1.38906	0.348	0.162	7.42358e-88	3	Slc16a7	Anti-inflammatory
Macrophages	Day 3	1.28108e-73	1.37528	0.257	0.11	1.96697e-69	3	Thrb	Anti-inflammatory
Macrophages	Day 3	4.46587e-64	1.22148	0.33	0.174	6.8569e-60	3	Heph	Anti-inflammatory
Macrophages	Day 3	2.86393e-63	1.27974	0.276	0.133	4.39728e-59	3	Syne2	Anti-inflammatory
Macrophages	Day 3	1.13926e-61	1.28912	0.288	0.144	1.74923e-57	3	Nfia	Anti-inflammatory
Macrophages	Day 3	1.92747e-52	1.21568	0.251	0.124	2.95944e-48	3	Aspa	Anti-inflammatory
Macrophages	Day 3	7.57892e-48	1.21617	0.287	0.158	1.16367e-43	3	Ptprm	Anti-inflammatory
Macrophages	Day 3	2.09513e-149	0.790805	0.956	0.786	3.21687e-145	4	Hdac9	MHC II
Macrophages	Day 3	2.36545e-87	0.581768	0.924	0.801	3.63192e-83	4	Arhgap15	MHC II
Macrophages	Day 3	2.62206e-84	0.752383	0.783	0.576	4.02592e-80	4	Plxdc2	MHC II
Macrophages	Day 3	7.64601e-83	0.646878	0.866	0.707	1.17397e-78	4	Cfh	MHC II
Macrophages	Day 3	5.02378e-65	0.728397	0.605	0.397	7.71351e-61	4	P2ry12	MHC II
Macrophages	Day 3	8.91895e-62	0.765508	0.572	0.37	1.36941e-57	4	Prkcb	MHC II
Macrophages	Day 3	2.9616e-61	0.658437	0.692	0.499	4.54725e-57	4	Mef2c	MHC II
Macrophages	Day 3	8.61862e-49	0.862472	0.377	0.219	1.3233e-44	4	Chn2	MHC II
Macrophages	Day 3	6.71673e-47	0.639631	0.531	0.353	1.03129e-42	4	LOC498368	MHC II
Macrophages	Day 3	3.59021e-43	0.667066	0.578	0.422	5.51241e-39	4	Tmcc3	MHC II
Macrophages	Day 3	1.34131e-33	0.577256	0.443	0.297	2.05944e-29	4	Ly86	MHC II
Macrophages	Day 3	1.69196e-31	0.738087	0.33	0.207	2.59783e-27	4	Zfp622	MHC II
Macrophages	Day 3	3.89483e-30	0.543089	0.411	0.274	5.98012e-26	4	ENSRNOG00000071219	MHC II
Macrophages	Day 3	8.39272e-30	0.594763	0.379	0.249	1.28862e-25	4	Ripor2	MHC II
Macrophages	Day 3	7.95623e-25	0.577174	0.34	0.227	1.2216e-20	4	Tlr7	MHC II
Macrophages	Day 3	1.59231e-22	0.648205	0.272	0.175	2.44483e-18	4	Adgre1	MHC II
Macrophages	Day 3	1.75254e-19	0.578513	0.294	0.2	2.69085e-15	4	Rgs10	MHC II
Macrophages	Day 3	4.0127e-19	0.571954	0.393	0.292	6.16111e-15	4	Cdc14a	MHC II
Macrophages	Day 3	1.08961e-16	0.548592	0.281	0.195	1.67298e-12	4	Tmem170b	MHC II
Macrophages	Day 3	1.13894e-12	0.549637	0.267	0.194	1.74873e-08	4	Tf	MHC II
Macrophages	Day 3	1.37234e-218	1.53555	0.676	0.313	2.10709e-214	5	Slc23a2	Phagocytic
Macrophages	Day 3	1.12981e-174	1.80645	0.331	0.092	1.73471e-170	5	ENSRNOG00000064568	Phagocytic
Macrophages	Day 3	1.45064e-156	1.91185	0.304	0.086	2.22732e-152	5	Bcat1	Phagocytic
Macrophages	Day 3	1.72524e-150	1.7568	0.313	0.092	2.64893e-146	5	Kcnn4	Phagocytic
Macrophages	Day 3	1.63926e-144	1.85291	0.342	0.113	2.51691e-140	5	Hmox1	Phagocytic
Macrophages	Day 3	3.50284e-139	1.42506	0.475	0.202	5.37826e-135	5	Fam20c	Phagocytic
Macrophages	Day 3	7.44229e-137	1.41242	0.468	0.196	1.14269e-132	5	Lgals3	Phagocytic
Macrophages	Day 3	1.8895e-110	1.18795	0.653	0.399	2.90114e-106	5	Dst	Phagocytic
Macrophages	Day 3	1.70605e-108	1.80002	0.298	0.106	2.61946e-104	5	Sema3c	Phagocytic
Macrophages	Day 3	7.35331e-104	1.35566	0.37	0.152	1.12903e-99	5	Bcl2	Phagocytic
Macrophages	Day 3	7.26219e-103	1.27298	0.468	0.229	1.11504e-98	5	Vim	Phagocytic
Macrophages	Day 3	1.09551e-102	1.26624	0.504	0.264	1.68205e-98	5	Ubash3b	Phagocytic
Macrophages	Day 3	1.08114e-97	1.52913	0.274	0.097	1.65998e-93	5	Anxa2	Phagocytic
Macrophages	Day 3	3.44693e-93	1.49356	0.293	0.111	5.29242e-89	5	Map3k20	Phagocytic
Macrophages	Day 3	4.19645e-79	1.18071	0.338	0.149	6.44322e-75	5	Ube2e2	Phagocytic
Macrophages	Day 3	4.69793e-78	1.35092	0.307	0.132	7.2132e-74	5	Pkm	Phagocytic
Macrophages	Day 3	4.68647e-72	1.29413	0.328	0.152	7.19561e-68	5	Por	Phagocytic
Macrophages	Day 3	2.33686e-64	1.32316	0.326	0.159	3.58802e-60	5	Plin2	Phagocytic
Macrophages	Day 3	4.06724e-58	1.25402	0.261	0.117	6.24484e-54	5	Klc1	Phagocytic
Macrophages	Day 3	1.06889e-51	1.20046	0.273	0.133	1.64118e-47	5	Tmem26	Phagocytic
Macrophages	Day 3	0	1.55169	1	0.475	0	6	Ptcd3	Phagocytic
Macrophages	Day 3	2.23658e-76	0.795694	0.872	0.645	3.43405e-72	6	Gpnmb	Phagocytic
Macrophages	Day 3	2.3352e-62	0.82773	0.801	0.576	3.58546e-58	6	Lilrb4	Phagocytic
Macrophages	Day 3	9.71227e-48	1.01481	0.384	0.191	1.49122e-43	6	Col3a1	Phagocytic
Macrophages	Day 3	1.41129e-42	1.16438	0.269	0.119	2.1669e-38	6	Myl2	Phagocytic
Macrophages	Day 3	6.16018e-39	0.934246	0.385	0.208	9.45834e-35	6	Lgals3	Phagocytic
Macrophages	Day 3	8.36666e-33	0.840989	0.439	0.268	1.28462e-28	6	Dnm1	Phagocytic
Macrophages	Day 3	2.31097e-31	0.901323	0.348	0.194	3.54827e-27	6	Ctsd	Phagocytic
Macrophages	Day 3	3.24336e-31	1.0505	0.254	0.124	4.97985e-27	6	Hmox1	Phagocytic
Macrophages	Day 3	1.0034e-29	1.00346	0.333	0.19	1.54061e-25	6	Fth1	Phagocytic
Macrophages	Day 3	5.02955e-29	0.971742	0.285	0.15	7.72237e-25	6	Col1a2	Phagocytic
Macrophages	Day 3	1.99269e-28	0.849411	0.415	0.264	3.05958e-24	6	Tmsb4x	Phagocytic
Macrophages	Day 3	3.03134e-24	0.788772	0.451	0.305	4.65432e-20	6	Tcirg1	Phagocytic
Macrophages	Day 3	4.36327e-23	0.720188	0.406	0.266	6.69937e-19	6	Actb	Phagocytic
Macrophages	Day 3	1.32342e-22	0.781601	0.335	0.206	2.03197e-18	6	B2m	Phagocytic
Macrophages	Day 3	7.43148e-22	0.831907	0.364	0.236	1.14103e-17	6	RGD1559482	Phagocytic
Macrophages	Day 3	1.07406e-16	0.703678	0.383	0.267	1.64911e-12	6	Lilrb3	Phagocytic
Macrophages	Day 3	1.09559e-15	0.803167	0.271	0.172	1.68217e-11	6	Hsdl2	Phagocytic
Macrophages	Day 3	2.89014e-14	0.729658	0.26	0.167	4.43752e-10	6	Plin2	Phagocytic
Macrophages	Day 3	4.44778e-10	0.702409	0.261	0.185	6.82912e-06	6	Slc11a1	Phagocytic
Macrophages	Day 3	4.72714e-183	2.48286	0.393	0.099	7.25806e-179	7	Card11	MHC II
Macrophages	Day 3	9.32199e-170	2.12365	0.484	0.154	1.4313e-165	7	Cd74	MHC II
Macrophages	Day 3	2.16612e-146	2.40259	0.333	0.085	3.32587e-142	7	RT1-Db1	MHC II
Macrophages	Day 3	3.24017e-75	1.76559	0.365	0.151	4.97495e-71	7	Ext1	MHC II
Macrophages	Day 3	2.63071e-67	2.07092	0.254	0.09	4.03919e-63	7	Agpat4	MHC II
Macrophages	Day 3	4.32703e-64	2.00976	0.322	0.139	6.64372e-60	7	Rap1gap2	MHC II
Macrophages	Day 3	1.80519e-51	1.56118	0.386	0.204	2.77169e-47	7	Fyn	MHC II
Macrophages	Day 3	8.75435e-44	1.30457	0.271	0.119	1.34414e-39	7	Myl2	MHC II
Macrophages	Day 3	3.42986e-38	1.31285	0.354	0.197	5.26621e-34	7	Niban1	MHC II
Macrophages	Day 3	6.84892e-37	1.63167	0.298	0.154	1.05158e-32	7	Plcb1	MHC II
Macrophages	Day 3	9.66525e-36	1.52	0.347	0.203	1.484e-31	7	Itga4	MHC II
Macrophages	Day 3	1.14541e-32	1.04259	0.311	0.168	1.75866e-28	7	Ttn	MHC II
Macrophages	Day 3	3.26716e-32	1.21729	0.254	0.126	5.0164e-28	7	Msn	MHC II
Macrophages	Day 3	1.55987e-30	1.14176	0.359	0.217	2.39502e-26	7	Gda	MHC II
Macrophages	Day 3	1.43108e-27	1.07693	0.268	0.143	2.19728e-23	7	RT1-DMb	MHC II
Macrophages	Day 3	1.22841e-25	1.12281	0.275	0.155	1.8861e-21	7	Svil	MHC II
Macrophages	Day 3	2.69182e-23	1.14438	0.258	0.145	4.13301e-19	7	Plekha5	MHC II
Macrophages	Day 3	4.44801e-20	1.02968	0.314	0.201	6.82947e-16	7	Add3	MHC II
Macrophages	Day 3	1.31501e-17	1.24549	0.254	0.162	2.01907e-13	7	Tbc1d8	MHC II
Macrophages	Day 3	1.38071e-11	1.10111	0.282	0.203	2.11995e-07	7	Tcf7l2	MHC II
Macrophages	Day 3	0	4.21956	0.972	0.22	0	8	Spp1	Phagocytic
Macrophages	Day 3	0	4.18606	0.64	0.058	0	8	Dgki	Phagocytic
Macrophages	Day 3	0	5.12117	0.514	0.026	0	8	Csf1	Phagocytic
Macrophages	Day 3	0	3.14071	0.611	0.13	0	8	Ccdc57	Phagocytic
Macrophages	Day 3	0	4.35996	0.45	0.03	0	8	Myo1d	Phagocytic
Macrophages	Day 3	0	3.5896	0.41	0.045	0	8	Tiam1	Phagocytic
Macrophages	Day 3	0	4.03577	0.379	0.042	0	8	Furin	Phagocytic
Macrophages	Day 3	0	4.04897	0.355	0.029	0	8	Slc7a2	Phagocytic
Macrophages	Day 3	0	3.80292	0.344	0.031	0	8	Cd9	Phagocytic
Macrophages	Day 3	0	3.6593	0.345	0.033	0	8	Card14	Phagocytic
Macrophages	Day 3	0	3.75975	0.282	0.024	0	8	Itgax	Phagocytic
Macrophages	Day 3	0	4.22285	0.264	0.017	0	8	Atp1a3	Phagocytic
Macrophages	Day 3	0	4.84809	0.256	0.011	0	8	Met	Phagocytic
Macrophages	Day 3	0	4.22538	0.262	0.019	0	8	Ctsk	Phagocytic
Macrophages	Day 3	0	4.10267	0.252	0.021	0	8	Plau	Phagocytic
Macrophages	Day 3	1.9499e-294	3.37086	0.289	0.033	2.99387e-290	8	Slc2a1	Phagocytic
Macrophages	Day 3	6.92084e-284	3.57666	0.252	0.026	1.06263e-279	8	Dot1l	Phagocytic
Macrophages	Day 3	1.91458e-271	3.18837	0.331	0.048	2.93964e-267	8	Mreg	Phagocytic
Macrophages	Day 3	5.77719e-265	3.96316	0.254	0.028	8.8703e-261	8	Olr1	Phagocytic
Macrophages	Day 3	5.09052e-214	3.11444	0.272	0.04	7.81598e-210	8	Gfod1	Phagocytic
Macrophages	Day 3	0	2.58137	1	0.478	0	9	Ptcd3	Phagocytic
Macrophages	Day 3	3.38993e-111	1.18862	0.85	0.575	5.2049e-107	9	Lilrb4	Phagocytic
Macrophages	Day 3	2.0627e-99	0.909148	0.888	0.645	3.16706e-95	9	Gpnmb	Phagocytic
Macrophages	Day 3	1.5051e-87	1.26964	0.558	0.263	2.31093e-83	9	Dnm1	Phagocytic
Macrophages	Day 3	9.95998e-78	1.41078	0.439	0.188	1.52926e-73	9	LOC120100783	Phagocytic
Macrophages	Day 3	6.27254e-73	1.32964	0.521	0.261	9.63086e-69	9	Lilrb3	Phagocytic
Macrophages	Day 3	5.06927e-70	1.00649	0.658	0.388	7.78336e-66	9	Smpdl3a	Phagocytic
Macrophages	Day 3	2.58356e-69	0.938898	0.747	0.5	3.9668e-65	9	Arhgap10	Phagocytic
Macrophages	Day 3	8.25801e-69	1.42012	0.395	0.167	1.26793e-64	9	Hsdl2	Phagocytic
Macrophages	Day 3	1.44956e-62	1.65629	0.258	0.089	2.22566e-58	9	Polr1a	Phagocytic
Macrophages	Day 3	7.06745e-58	0.904781	0.658	0.406	1.08514e-53	9	Nrcam	Phagocytic
Macrophages	Day 3	5.07193e-57	1.05967	0.542	0.302	7.78745e-53	9	Tcirg1	Phagocytic
Macrophages	Day 3	4.85639e-55	1.36725	0.389	0.184	7.45649e-51	9	Sugct	Phagocytic
Macrophages	Day 3	7.2984e-37	0.932708	0.441	0.254	1.1206e-32	9	ST7	Phagocytic
Macrophages	Day 3	4.96075e-36	1.01778	0.36	0.191	7.61674e-32	9	Prtfdc1	Phagocytic
Macrophages	Day 3	1.55751e-35	0.993163	0.365	0.197	2.3914e-31	9	Hpse	Phagocytic
Macrophages	Day 3	1.18079e-29	0.871446	0.349	0.192	1.81299e-25	9	Tent5c	Phagocytic
Macrophages	Day 3	9.31743e-25	0.944367	0.267	0.141	1.4306e-20	9	Stap1	Phagocytic
Macrophages	Day 3	6.32779e-24	1.06107	0.25	0.131	9.71569e-20	9	Slc4a5	Phagocytic
Macrophages	Day 3	1.02285e-20	0.875099	0.271	0.155	1.57049e-16	9	Ncbp2	Phagocytic
Macrophages	Day 3	0	2.87639	0.994	0.184	0	10	Slfn4	MHC II
Macrophages	Day 3	3.85078e-97	1.80981	0.484	0.207	5.91249e-93	10	Rnf213	MHC II
Macrophages	Day 3	1.20325e-86	1.73089	0.383	0.143	1.84746e-82	10	RT1-T24-3	MHC II
Macrophages	Day 3	2.23943e-79	1.93422	0.283	0.09	3.43842e-75	10	Herc6	MHC II
Macrophages	Day 3	1.63187e-41	1.26423	0.4	0.216	2.50557e-37	10	Pde7b	MHC II
Macrophages	Day 3	1.84912e-39	1.06033	0.334	0.163	2.83914e-35	10	Cd74	MHC II
Macrophages	Day 3	2.13508e-39	1.25487	0.333	0.167	3.2782e-35	10	Aim2	MHC II
Macrophages	Day 3	4.25651e-39	1.28348	0.269	0.12	6.53544e-35	10	Myl2	MHC II
Macrophages	Day 3	6.72795e-32	1.39344	0.268	0.132	1.03301e-27	10	Usp18	MHC II
Macrophages	Day 3	4.88601e-29	1.10398	0.33	0.185	7.50198e-25	10	Parp14	MHC II
Macrophages	Day 3	2.8767e-27	0.826522	0.425	0.264	4.41689e-23	10	Tmsb4x	MHC II
Macrophages	Day 3	1.01643e-26	1.15507	0.275	0.146	1.56062e-22	10	Stat4	MHC II
Macrophages	Day 3	2.29423e-26	0.904712	0.341	0.194	3.52256e-22	10	Col3a1	MHC II
Macrophages	Day 3	1.22553e-25	0.858727	0.562	0.43	1.88168e-21	10	Phactr2	MHC II
Macrophages	Day 3	2.67831e-25	1.00319	0.281	0.151	4.11228e-21	10	Col1a2	MHC II
Macrophages	Day 3	4.12085e-23	0.971068	0.295	0.17	6.32715e-19	10	Ttn	MHC II
Macrophages	Day 3	3.36185e-22	0.972765	0.328	0.2	5.16179e-18	10	Parp9	MHC II
Macrophages	Day 3	1.85012e-21	0.936266	0.32	0.192	2.84067e-17	10	Mnda	MHC II
Macrophages	Day 3	1.47821e-18	0.816638	0.422	0.305	2.26964e-14	10	Ascc3	MHC II
Macrophages	Day 3	5.94583e-11	0.817524	0.326	0.243	9.12923e-07	10	Epsti1	MHC II
Macrophages	Day 3	1.63643e-36	0.545593	0.954	0.821	2.51257e-32	11	Pid1	Anti-inflammatory
Macrophages	Day 3	1.68862e-35	0.717259	0.8	0.586	2.59271e-31	11	Plxdc2	Anti-inflammatory
Macrophages	Day 3	2.85689e-33	0.563642	0.863	0.685	4.38648e-29	11	Abca1	Anti-inflammatory
Macrophages	Day 3	8.8056e-33	0.519922	0.939	0.795	1.35201e-28	11	Hdac9	Anti-inflammatory
Macrophages	Day 3	1.60493e-32	0.503832	0.915	0.768	2.46421e-28	11	Dock4	Anti-inflammatory
Macrophages	Day 3	3.19311e-32	0.605187	0.78	0.545	4.90271e-28	11	Abca17	Anti-inflammatory
Macrophages	Day 3	1.5724e-31	0.469832	0.904	0.767	2.41426e-27	11	Vps54	Anti-inflammatory
Macrophages	Day 3	4.39313e-31	0.482507	0.955	0.849	6.74522e-27	11	Slc8a1	Anti-inflammatory
Macrophages	Day 3	6.01608e-30	0.510232	0.895	0.729	9.23709e-26	11	Fchsd2	Anti-inflammatory
Macrophages	Day 3	7.79662e-30	0.525306	0.829	0.627	1.19709e-25	11	Ly49si2	Anti-inflammatory
Macrophages	Day 3	1.30914e-28	0.586556	0.812	0.623	2.01006e-24	11	Colec12	Anti-inflammatory
Macrophages	Day 3	3.69585e-25	0.507766	0.877	0.715	5.67462e-21	11	Cfh	Anti-inflammatory
Macrophages	Day 3	6.21182e-25	0.486352	0.831	0.661	9.53763e-21	11	Slc9a9	Anti-inflammatory
Macrophages	Day 3	1.63316e-18	0.542643	0.655	0.486	2.50756e-14	11	Ctsc	Anti-inflammatory
Macrophages	Day 3	3.07725e-18	0.549568	0.577	0.412	4.72481e-14	11	Nrcam	Anti-inflammatory
Macrophages	Day 3	3.6776e-16	0.456961	0.658	0.509	5.64658e-12	11	Ube2h	Anti-inflammatory
Macrophages	Day 3	4.61779e-15	0.454385	0.636	0.478	7.09015e-11	11	Npl	Anti-inflammatory
Macrophages	Day 3	4.13923e-13	0.448642	0.604	0.468	6.35538e-09	11	Pltp	Anti-inflammatory
Macrophages	Day 3	2.99022e-08	0.457111	0.332	0.233	0.000459118	11	Tlr7	Anti-inflammatory
Macrophages	Day 3	5.61808e-07	0.469696	0.286	0.204	0.00862599	11	Tfec	Anti-inflammatory
Macrophages	Day 3	0	3.83579	1	0.198	0	12	Slfn4	MHC II
Macrophages	Day 3	1.88142e-160	3.07019	0.337	0.052	2.88873e-156	12	Mx1	MHC II
Macrophages	Day 3	2.07783e-109	2.96217	0.255	0.042	3.1903e-105	12	Mx2	MHC II
Macrophages	Day 3	3.44193e-94	2.51491	0.361	0.091	5.28474e-90	12	Herc6	MHC II
Macrophages	Day 3	1.23578e-92	2.15755	0.551	0.21	1.89742e-88	12	Rnf213	MHC II
Macrophages	Day 3	2.47239e-80	1.94431	0.445	0.145	3.79611e-76	12	RT1-T24-3	MHC II
Macrophages	Day 3	2.8818e-77	2.20711	0.359	0.103	4.42471e-73	12	Oasl2	MHC II
Macrophages	Day 3	6.24364e-64	2.12642	0.311	0.09	9.58649e-60	12	Ddx60	MHC II
Macrophages	Day 3	7.43995e-63	1.8057	0.509	0.217	1.14233e-58	12	Pde7b	MHC II
Macrophages	Day 3	6.70991e-44	1.62508	0.393	0.168	1.03024e-39	12	Aim2	MHC II
Macrophages	Day 3	8.52716e-42	1.92988	0.255	0.084	1.30926e-37	12	Znfx1	MHC II
Macrophages	Day 3	7.68072e-40	1.43574	0.411	0.185	1.1793e-35	12	Parp14	MHC II
Macrophages	Day 3	3.33909e-33	1.6894	0.275	0.108	5.12684e-29	12	Siglec1	MHC II
Macrophages	Day 3	1.31548e-32	1.23877	0.409	0.2	2.01979e-28	12	Parp9	MHC II
Macrophages	Day 3	1.90879e-31	1.76105	0.307	0.134	2.93076e-27	12	Usp18	MHC II
Macrophages	Day 3	3.99588e-30	1.51068	0.295	0.126	6.13528e-26	12	Samd9l	MHC II
Macrophages	Day 3	3.76405e-28	1.47541	0.317	0.147	5.77933e-24	12	Stat4	MHC II
Macrophages	Day 3	7.22254e-27	1.64462	0.297	0.137	1.10895e-22	12	Sntb1	MHC II
Macrophages	Day 3	3.78606e-26	1.3796	0.281	0.124	5.81311e-22	12	Slfn5	MHC II
Macrophages	Day 3	1.86716e-22	1.33138	0.259	0.117	2.86683e-18	12	LOC102556096	MHC II
Macrophages	Day 3	0	4.86952	0.729	0.082	0	13	Fn1	Pro-fibrotic
Macrophages	Day 3	1.69219e-234	4.76791	0.48	0.062	2.59819e-230	13	Vcan	Pro-fibrotic
Macrophages	Day 3	1.11863e-167	2.90873	0.52	0.094	1.71755e-163	13	Bcat1	Pro-fibrotic
Macrophages	Day 3	9.11734e-129	2.19707	0.687	0.204	1.39988e-124	13	Fyn	Pro-fibrotic
Macrophages	Day 3	2.85967e-85	2.55802	0.411	0.104	4.39074e-81	13	ENSRNOG00000064568	Pro-fibrotic
Macrophages	Day 3	6.79899e-80	2.38973	0.52	0.176	1.04392e-75	13	Sgms2	Pro-fibrotic
Macrophages	Day 3	7.07463e-79	2.42554	0.377	0.093	1.08624e-74	13	Agpat4	Pro-fibrotic
Macrophages	Day 3	1.20903e-70	2.24339	0.387	0.105	1.85634e-66	13	Anxa2	Pro-fibrotic
Macrophages	Day 3	5.16578e-67	1.74548	0.679	0.307	7.93154e-63	13	Cd44	Pro-fibrotic
Macrophages	Day 3	7.5572e-64	2.09037	0.379	0.108	1.16033e-59	13	Card11	Pro-fibrotic
Macrophages	Day 3	6.59194e-63	2.31218	0.424	0.135	1.01213e-58	13	Plaur	Pro-fibrotic
Macrophages	Day 3	8.88774e-63	2.08493	0.432	0.139	1.36462e-58	13	Pkm	Pro-fibrotic
Macrophages	Day 3	4.34129e-60	1.7846	0.586	0.256	6.66562e-56	13	Pstpip1	Pro-fibrotic
Macrophages	Day 3	2.77301e-52	2.76698	0.424	0.156	4.25767e-48	13	Plcb1	Pro-fibrotic
Macrophages	Day 3	3.13382e-42	1.90411	0.347	0.12	4.81166e-38	13	Map3k20	Pro-fibrotic
Macrophages	Day 3	4.31358e-40	1.88664	0.313	0.104	6.62307e-36	13	Kcnn4	Pro-fibrotic
Macrophages	Day 3	5.7682e-38	1.75079	0.263	0.079	8.85649e-34	13	Inf2	Pro-fibrotic
Macrophages	Day 3	4.14756e-37	2.47226	0.273	0.088	6.36817e-33	13	Ero1a	Pro-fibrotic
Macrophages	Day 3	3.99429e-31	1.66978	0.491	0.273	6.13284e-27	13	Jarid2	Pro-fibrotic
Macrophages	Day 3	3.19096e-17	1.8589	0.292	0.15	4.8994e-13	13	Tgfbi	Pro-fibrotic
Macrophages	Day 3	0	3.57969	0.653	0.074	0	14	Dgki	Phagocytic
Macrophages	Day 3	0	4.40484	0.5	0.041	0	14	Myo1d	Phagocytic
Macrophages	Day 3	2.25024e-187	3.28277	0.376	0.041	3.45502e-183	14	Card14	Phagocytic
Macrophages	Day 3	1.18655e-186	2.50887	0.844	0.244	1.82183e-182	14	Spp1	Phagocytic
Macrophages	Day 3	9.86727e-161	3.08763	0.338	0.039	1.51502e-156	14	Slc7a2	Phagocytic
Macrophages	Day 3	1.40213e-154	2.76845	0.624	0.143	2.15284e-150	14	Ccdc57	Phagocytic
Macrophages	Day 3	8.63049e-146	3.15337	0.413	0.063	1.32513e-141	14	Bcar3	Phagocytic
Macrophages	Day 3	2.95873e-134	2.82486	0.376	0.056	4.54284e-130	14	Tiam1	Phagocytic
Macrophages	Day 3	4.17821e-131	3.93777	0.251	0.027	6.41523e-127	14	Ctsk	Phagocytic
Macrophages	Day 3	4.8956e-125	3.43709	0.251	0.027	7.51671e-121	14	Plau	Phagocytic
Macrophages	Day 3	5.76379e-114	2.68641	0.491	0.11	8.84972e-110	14	Ank3	Phagocytic
Macrophages	Day 3	5.37793e-108	2.89239	0.301	0.044	8.25728e-104	14	Csf1	Phagocytic
Macrophages	Day 3	2.62043e-107	2.45322	0.384	0.069	4.0234e-103	14	Lama3	Phagocytic
Macrophages	Day 3	3.89761e-107	2.8191	0.289	0.041	5.98439e-103	14	Cd9	Phagocytic
Macrophages	Day 3	4.02148e-101	2.64063	0.367	0.068	6.17458e-97	14	Optn	Phagocytic
Macrophages	Day 3	4.1655e-100	2.5031	0.639	0.209	6.39571e-96	14	Tspan5	Phagocytic
Macrophages	Day 3	2.66555e-97	2.7956	0.327	0.056	4.09269e-93	14	Mreg	Phagocytic
Macrophages	Day 3	4.06533e-96	2.72826	0.517	0.146	6.24191e-92	14	Rab40c	Phagocytic
Macrophages	Day 3	4.58274e-86	3.0223	0.298	0.053	7.03634e-82	14	Furin	Phagocytic
Macrophages	Day 3	3.80736e-73	2.68544	0.332	0.074	5.84583e-69	14	Mgll	Phagocytic
Macrophages	Day 3	2.98118e-213	3.21447	1	0.493	4.5773e-209	15	Ptcd3	Phagocytic
Macrophages	Day 3	3.62113e-68	1.27993	0.959	0.651	5.55989e-64	15	Gpnmb	Phagocytic
Macrophages	Day 3	1.72161e-64	1.92133	0.663	0.267	2.64336e-60	15	Lilrb3	Phagocytic
Macrophages	Day 3	1.9445e-58	1.82941	0.55	0.193	2.98559e-54	15	LOC120100783	Phagocytic
Macrophages	Day 3	6.92411e-48	1.85162	0.509	0.188	1.06313e-43	15	Sugct	Phagocytic
Macrophages	Day 3	2.47437e-47	1.12162	0.907	0.582	3.79915e-43	15	Lilrb4	Phagocytic
Macrophages	Day 3	6.16991e-39	1.30832	0.636	0.308	9.47327e-35	15	Tcirg1	Phagocytic
Macrophages	Day 3	4.29786e-34	1.24041	0.577	0.272	6.59894e-30	15	Dnm1	Phagocytic
Macrophages	Day 3	8.77727e-34	1.88316	0.302	0.093	1.34766e-29	15	Polr1a	Phagocytic
Macrophages	Day 3	2.30825e-32	1.22863	0.701	0.438	3.54409e-28	15	AABR07028902.1	Phagocytic
Macrophages	Day 3	8.13959e-31	1.37457	0.46	0.194	1.24975e-26	15	Prtfdc1	Phagocytic
Macrophages	Day 3	1.86959e-25	1.15098	0.478	0.222	2.87056e-21	15	Gnptab	Phagocytic
Macrophages	Day 3	2.27298e-25	1.40648	0.399	0.174	3.48994e-21	15	Hsdl2	Phagocytic
Macrophages	Day 3	5.24661e-24	1.18824	0.505	0.259	8.05564e-20	15	ST7	Phagocytic
Macrophages	Day 3	4.16476e-19	1.41517	0.254	0.097	6.39458e-15	15	Birc2	Phagocytic
Macrophages	Day 3	2.90102e-17	1.1515	0.45	0.247	4.45423e-13	15	Sqstm1	Phagocytic
Macrophages	Day 3	1.1907e-14	1.22574	0.292	0.137	1.82821e-10	15	Fosl2	Phagocytic
Macrophages	Day 3	6.89831e-13	1.13267	0.309	0.158	1.05917e-08	15	Ncbp2	Phagocytic
Macrophages	Day 3	1.87827e-12	1.12997	0.282	0.139	2.88389e-08	15	ENSRNOG00000070669	Phagocytic
Macrophages	Day 3	5.02355e-12	1.30189	0.251	0.12	7.71316e-08	15	Cacna1a	Phagocytic
Macrophages	Day 3	5.93365e-31	0.823586	0.924	0.687	9.11053e-27	16	Abca1	Phagocytic
Macrophages	Day 3	1.828e-28	0.884762	0.802	0.497	2.80671e-24	16	Ptcd3	Phagocytic
Macrophages	Day 3	2.59126e-28	0.645011	0.973	0.78	3.97861e-24	16	B4galt6	Phagocytic
Macrophages	Day 3	6.32643e-26	0.653315	0.954	0.765	9.71359e-22	16	Dock8	Phagocytic
Macrophages	Day 3	1.57882e-23	0.653548	0.97	0.823	2.42412e-19	16	Pid1	Phagocytic
Macrophages	Day 3	1.41523e-22	0.723407	0.897	0.642	2.17294e-18	16	Camk2d	Phagocytic
Macrophages	Day 3	9.45612e-22	0.808927	0.7	0.414	1.45189e-17	16	Nrcam	Phagocytic
Macrophages	Day 3	1.10632e-21	0.747962	0.833	0.584	1.69865e-17	16	Lilrb4	Phagocytic
Macrophages	Day 3	2.11655e-21	0.620141	0.905	0.652	3.24975e-17	16	Gpnmb	Phagocytic
Macrophages	Day 3	1.60609e-18	0.735683	0.817	0.559	2.46599e-14	16	Cblb	Phagocytic
Macrophages	Day 3	9.62058e-17	0.68927	0.631	0.363	1.47714e-12	16	Reps2	Phagocytic
Macrophages	Day 3	1.4936e-16	0.640225	0.764	0.515	2.29327e-12	16	Arhgap18	Phagocytic
Macrophages	Day 3	4.67535e-16	0.668132	0.669	0.423	7.17854e-12	16	Xdh	Phagocytic
Macrophages	Day 3	3.2731e-15	0.672216	0.817	0.607	5.02551e-11	16	Tgfbr1	Phagocytic
Macrophages	Day 3	1.27298e-12	0.619628	0.62	0.397	1.95453e-08	16	Smpdl3a	Phagocytic
Macrophages	Day 3	6.61974e-12	0.929428	0.357	0.191	1.0164e-07	16	Sugct	Phagocytic
Macrophages	Day 3	2.03551e-10	0.841587	0.354	0.197	3.12533e-06	16	LOC120100783	Phagocytic
Macrophages	Day 3	6.27044e-10	0.733273	0.441	0.27	9.62764e-06	16	Lilrb3	Phagocytic
Macrophages	Day 3	6.62307e-09	0.626297	0.449	0.28	0.000101691	16	Ypel2	Phagocytic
Macrophages	Day 3	4.82761e-06	0.706604	0.308	0.197	0.0741231	16	Prtfdc1	Phagocytic
Macrophages	Day 3	1.2382e-284	4.6249	1	0.209	1.90113e-280	17	Slfn4	MHC II
Macrophages	Day 3	4.69978e-160	3.75546	0.468	0.054	7.21605e-156	17	Mx1	MHC II
Macrophages	Day 3	2.31853e-117	3.49297	0.364	0.044	3.55988e-113	17	Mx2	MHC II
Macrophages	Day 3	6.03366e-97	3.40089	0.485	0.094	9.26408e-93	17	Herc6	MHC II
Macrophages	Day 3	1.14574e-75	2.56414	0.654	0.214	1.75917e-71	17	Rnf213	MHC II
Macrophages	Day 3	4.36311e-70	2.4584	0.545	0.148	6.69912e-66	17	RT1-T24-3	MHC II
Macrophages	Day 3	2.42256e-65	2.73554	0.398	0.085	3.71959e-61	17	Znfx1	MHC II
Macrophages	Day 3	1.30622e-59	2.34453	0.433	0.105	2.00556e-55	17	Oasl2	MHC II
Macrophages	Day 3	5.8975e-56	2.64891	0.333	0.068	9.05502e-52	17	Ifi44	MHC II
Macrophages	Day 3	2.74267e-50	2.7662	0.277	0.053	4.2111e-46	17	LOC120097562	MHC II
Macrophages	Day 3	2.45699e-45	2.35053	0.563	0.22	3.77246e-41	17	Pde7b	MHC II
Macrophages	Day 3	4.03419e-44	2.90181	0.255	0.051	6.1941e-40	17	Gvin1	MHC II
Macrophages	Day 3	7.09505e-44	2.34424	0.433	0.135	1.08937e-39	17	Usp18	MHC II
Macrophages	Day 3	1.58675e-42	1.94115	0.494	0.17	2.43629e-38	17	Aim2	MHC II
Macrophages	Day 3	9.72553e-42	2.0944	0.511	0.187	1.49326e-37	17	Parp14	MHC II
Macrophages	Day 3	1.08607e-41	2.19818	0.433	0.138	1.66755e-37	17	Sntb1	MHC II
Macrophages	Day 3	1.94084e-41	2.38035	0.346	0.093	2.97996e-37	17	Ddx60	MHC II
Macrophages	Day 3	3.45267e-36	2.22862	0.359	0.109	5.30123e-32	17	Siglec1	MHC II
Macrophages	Day 3	4.58874e-34	2.12985	0.273	0.068	7.04555e-30	17	Samd9	MHC II
Macrophages	Day 3	8.32726e-30	1.9484	0.372	0.128	1.27857e-25	17	Samd9l	MHC II
Macrophages	Day 3	3.1887e-148	3.54292	1	0.57	4.89593e-144	18	Rbpj	Anti-inflammatory
Macrophages	Day 3	2.49808e-113	3.22776	0.388	0.046	3.83555e-109	18	Negr1	Anti-inflammatory
Macrophages	Day 3	6.70674e-94	2.82419	0.526	0.1	1.02975e-89	18	Cd163	Anti-inflammatory
Macrophages	Day 3	1.85267e-90	3.49048	0.258	0.026	2.84459e-86	18	Col19a1	Anti-inflammatory
Macrophages	Day 3	7.51603e-52	2.50728	0.344	0.072	1.15401e-47	18	Fgfr1	Anti-inflammatory
Macrophages	Day 3	1.14503e-50	1.5171	0.919	0.664	1.75809e-46	18	Slc9a9	Anti-inflammatory
Macrophages	Day 3	2.695e-47	2.42647	0.354	0.08	4.1379e-43	18	F13a1	Anti-inflammatory
Macrophages	Day 3	6.31682e-42	1.96905	0.555	0.199	9.69884e-38	18	Slco2b1	Anti-inflammatory
Macrophages	Day 3	1.12434e-36	1.77982	0.684	0.343	1.72631e-32	18	Kcnt2	Anti-inflammatory
Macrophages	Day 3	2.522e-25	1.30389	0.641	0.33	3.87228e-21	18	Ms4a4a	Anti-inflammatory
Macrophages	Day 3	5.33334e-21	1.47523	0.608	0.357	8.1888e-17	18	Psd3	Anti-inflammatory
Macrophages	Day 3	6.25569e-21	1.31565	0.67	0.415	9.60499e-17	18	Stab1	Anti-inflammatory
Macrophages	Day 3	1.64981e-20	1.17668	0.598	0.318	2.53312e-16	18	Tbc1d4	Anti-inflammatory
Macrophages	Day 3	1.51875e-15	1.68241	0.321	0.136	2.3319e-11	18	Prkn	Anti-inflammatory
Macrophages	Day 3	4.7472e-13	1.29629	0.325	0.147	7.28886e-09	18	Prune2	Anti-inflammatory
Macrophages	Day 3	3.92658e-12	1.30621	0.254	0.105	6.02887e-08	18	P2ry14	Anti-inflammatory
Macrophages	Day 3	1.42406e-11	1.16714	0.282	0.126	2.1865e-07	18	Fcgrt	Anti-inflammatory
Macrophages	Day 3	1.68985e-10	1.19154	0.316	0.158	2.5946e-06	18	Dtnb	Anti-inflammatory
Macrophages	Day 3	3.05766e-10	1.19219	0.335	0.173	4.69473e-06	18	Appl2	Anti-inflammatory
Macrophages	Day 3	6.68176e-06	1.20467	0.278	0.168	0.102592	18	Ptprm	Anti-inflammatory
Macrophages	Day 3	1.73873e-28	1.93716	0.955	0.727	2.66964e-24	19	Alcam	Anti-inflammatory
Macrophages	Day 3	1.09029e-20	2.10782	0.636	0.254	1.67403e-16	19	Creb5	Anti-inflammatory
Macrophages	Day 3	3.41205e-16	1.1394	0.943	0.823	5.23887e-12	19	Pitpnc1	Anti-inflammatory
Macrophages	Day 3	1.68109e-12	2.17941	0.42	0.167	2.58115e-08	19	Bcl2	Anti-inflammatory
Macrophages	Day 3	1.52206e-11	2.13618	0.341	0.114	2.33697e-07	19	Stk38l	Anti-inflammatory
Macrophages	Day 3	8.5141e-10	1.23047	0.614	0.366	1.30725e-05	19	Map4	Anti-inflammatory
Macrophages	Day 3	2.55442e-09	1.12492	0.67	0.408	3.92206e-05	19	Cdk6	Anti-inflammatory
Macrophages	Day 3	2.75263e-08	1.74101	0.25	0.085	0.000422639	19	Acvr2a	Anti-inflammatory
Macrophages	Day 3	1.01758e-07	1.31194	0.398	0.182	0.00156239	19	Sipa1l1	Anti-inflammatory
Macrophages	Day 3	2.89377e-07	1.36163	0.477	0.265	0.00444309	19	Anxa4	Anti-inflammatory
Macrophages	Day 3	9.36793e-07	1.28319	0.409	0.204	0.0143835	19	Niban1	Anti-inflammatory
Macrophages	Day 3	1.82978e-06	1.16492	0.614	0.427	0.0280944	19	Lcp1	Anti-inflammatory
Macrophages	Day 3	2.03232e-06	1.35994	0.261	0.105	0.0312043	19	Akna	Anti-inflammatory
Macrophages	Day 3	4.14773e-06	1.46277	0.307	0.142	0.0636843	19	Tnfrsf11a	Anti-inflammatory
Macrophages	Day 3	2.24786e-05	1.40417	0.261	0.118	0.345136	19	Dusp16	Anti-inflammatory
Macrophages	Day 3	4.75572e-05	1.41808	0.273	0.127	0.730194	19	Samd4a	Anti-inflammatory
Macrophages	Day 3	5.92467e-05	1.19046	0.33	0.173	0.909674	19	Rab3gap2	Anti-inflammatory
Macrophages	Day 3	0.000135438	1.22349	0.284	0.143	1	19	Plxnd1	Anti-inflammatory
Macrophages	Day 3	0.000242107	1.11604	0.364	0.213	1	19	Antxr2	Anti-inflammatory
Macrophages	Day 3	0.00161609	1.15315	0.273	0.16	1	19	Plcb1	Anti-inflammatory
Fibroblasts	Day 3	0	0.83379	0.851	0.544	0	0	Postn	Activated
Fibroblasts	Day 3	0	1.04548	0.59	0.287	0	0	Runx1	Activated
Fibroblasts	Day 3	0	1.06959	0.693	0.423	0	0	Ncam1	Activated
Fibroblasts	Day 3	3.5e-291	1.14935	0.567	0.294	5.65e-287	0	Nav3	Activated
Fibroblasts	Day 3	1.59e-285	0.842231	0.7	0.426	2.56e-281	0	Palldl1	Activated
Fibroblasts	Day 3	7.01e-227	0.765626	0.643	0.389	1.13e-222	0	Kalrn	Activated
Fibroblasts	Day 3	7.73e-199	0.561086	0.734	0.481	1.25e-194	0	Gpr39	Activated
Fibroblasts	Day 3	0	4.31252	0.58	0.071	0	1	Gsn	Quiescent
Fibroblasts	Day 3	0	3.55435	0.504	0.067	0	1	AABR07044388.2	Quiescent
Fibroblasts	Day 3	0	3.53404	0.498	0.078	0	1	Col4a3	Quiescent
Fibroblasts	Day 3	0	2.62996	0.646	0.271	0	1	Abca8a	Quiescent
Fibroblasts	Day 3	0	3.88471	0.437	0.065	0	1	Opcml	Quiescent
Fibroblasts	Day 3	0	1.69271	0.621	0.263	0	1	Mgp	Quiescent
Fibroblasts	Day 3	0	3.46309	0.407	0.057	0	1	Efcc1	Quiescent
Fibroblasts	Day 3	0	3.0367	0.399	0.071	0	1	Col15a1	Quiescent
Fibroblasts	Day 3	0	1.82519	0.589	0.279	0	1	Prex2	Quiescent
Fibroblasts	Day 3	0	1.7251	0.535	0.228	0	1	Elmo1	Quiescent
Fibroblasts	Day 3	0	2.12323	0.447	0.145	0	1	Plekha6	Quiescent
Fibroblasts	Day 3	0	2.67872	0.4	0.102	0	1	Zbtb16	Quiescent
Fibroblasts	Day 3	0	5.51051	0.279	0.009	0	1	Slco2b1	Quiescent
Fibroblasts	Day 3	0	2.82773	0.338	0.069	0	1	Col4a4	Quiescent
Fibroblasts	Day 3	0	1.91913	0.404	0.135	0	1	Eln	Quiescent
Fibroblasts	Day 3	0	2.60448	0.344	0.083	0	1	Htra3	Quiescent
Fibroblasts	Day 3	0	2.85663	0.335	0.082	0	1	Eya2	Quiescent
Fibroblasts	Day 3	5.64e-303	1.45884	0.598	0.335	9.1e-299	1	Abi3bp	Quiescent
Fibroblasts	Day 3	0	4.29283	0.688	0.165	0	2	Cemip	Migratory
Fibroblasts	Day 3	0	2.74365	0.751	0.365	0	2	Slit3	Migratory
Fibroblasts	Day 3	8.4e-232	2.12209	0.719	0.459	1.36e-227	2	Ccbe1	Migratory
Fibroblasts	Day 3	4.77e-169	1.7161	0.523	0.263	7.7e-165	2	Vegfd	Migratory
Fibroblasts	Day 3	3.83e-136	1.19378	0.573	0.313	6.18e-132	2	Adamtsl1	Migratory
Fibroblasts	Day 3	0	4.73389	1	0.243	0	3	Tnc	Migratory
Fibroblasts	Day 3	7.9e-222	2.54351	0.486	0.115	1.27e-217	3	Anks1b	Migratory
Fibroblasts	Day 3	7.71e-200	1.95947	0.819	0.414	1.24e-195	3	Fn1	Migratory
Fibroblasts	Day 3	2.71e-158	1.65282	0.819	0.467	4.38e-154	3	Adam12	Migratory
Fibroblasts	Day 3	3.28e-146	1.82712	0.658	0.294	5.29e-142	3	Rai14	Migratory
Fibroblasts	Day 3	1.52e-138	1.95796	0.468	0.153	2.45e-134	3	Stk38l	Migratory
Fibroblasts	Day 3	5.91e-132	1.5505	0.737	0.374	9.54e-128	3	Ltbp2	Migratory
Fibroblasts	Day 3	1.27e-124	1.80406	0.562	0.225	2.06e-120	3	Piezo2	Migratory
Fibroblasts	Day 3	2.63e-113	1.52934	0.64	0.311	4.25e-109	3	Actn1	Migratory
Fibroblasts	Day 3	7.35e-100	1.2894	0.697	0.39	1.19e-95	3	Srgap1	Migratory
Fibroblasts	Day 3	2.41e-96	1.30362	0.654	0.339	3.89e-92	3	Specc1	Migratory
Fibroblasts	Day 3	9.45e-96	1.57205	0.583	0.282	1.52e-91	3	Tpm1	Migratory
Fibroblasts	Day 3	6.25e-92	1.75218	0.597	0.307	1.01e-87	3	Enpp1	Migratory
Fibroblasts	Day 3	1.12e-89	1.54299	0.493	0.214	1.8e-85	3	Col12a1	Migratory
Fibroblasts	Day 3	2.89e-86	1.20648	0.665	0.371	4.66e-82	3	Asap2	Migratory
Fibroblasts	Day 3	4.12e-84	1.12044	0.743	0.443	6.65e-80	3	Runx1	Migratory
Fibroblasts	Day 3	5.81e-82	1.14592	0.717	0.455	9.37e-78	3	Mical2	Migratory
Fibroblasts	Day 3	8.55e-78	1.25036	0.619	0.344	1.38e-73	3	Myh9	Migratory
Fibroblasts	Day 3	3.54e-77	1.40346	0.502	0.238	5.71e-73	3	Col27a1	Migratory
Fibroblasts	Day 3	6.27e-75	1.70312	0.513	0.257	1.01e-70	3	Vcl	Migratory
Fibroblasts	Day 3	8.1e-71	1.26323	0.534	0.276	1.31e-66	3	Bcat1	Migratory
Fibroblasts	Day 3	1.72e-223	3.10486	1	0.633	2.78e-219	4	Col1a1	ECM-depositing
Fibroblasts	Day 3	1.14e-153	2.94155	0.777	0.256	1.83e-149	4	Bgn	ECM-depositing
Fibroblasts	Day 3	2.78e-120	2.18582	0.907	0.549	4.49e-116	4	Sparc	ECM-depositing
Fibroblasts	Day 3	4.92e-94	2.24691	0.704	0.286	7.94e-90	4	Lum	ECM-depositing
Fibroblasts	Day 3	3.42e-92	2.35047	0.631	0.219	5.51e-88	4	Serpinh1	ECM-depositing
Fibroblasts	Day 3	2.61e-86	2.60953	0.524	0.162	4.21e-82	4	Actb	ECM-depositing
Fibroblasts	Day 3	1.53e-77	2.60782	0.389	0.096	2.47e-73	4	Calr	ECM-depositing
Fibroblasts	Day 3	7.57e-75	2.68781	0.338	0.075	1.22e-70	4	Tmsb10	ECM-depositing
Fibroblasts	Day 3	4e-72	2.21688	0.487	0.153	6.45e-68	4	Gpx3	ECM-depositing
Fibroblasts	Day 3	1.56e-66	1.92804	0.637	0.284	2.52e-62	4	ENSRNOG00000064136	ECM-depositing
Fibroblasts	Day 3	3.63e-60	2.21101	0.442	0.147	5.86e-56	4	Pcolce	ECM-depositing
Fibroblasts	Day 3	1.52e-56	2.28406	0.448	0.157	2.46e-52	4	Hsp90b1	ECM-depositing
Fibroblasts	Day 3	4.28e-51	2.2664	0.392	0.13	6.91e-47	4	Hspa5	ECM-depositing
Fibroblasts	Day 3	1.38e-49	1.64397	0.642	0.327	2.22e-45	4	Col6a1	ECM-depositing
Fibroblasts	Day 3	2.84e-47	1.24686	0.839	0.564	4.58e-43	4	Fstl1	ECM-depositing
Fibroblasts	Day 3	6.41e-36	1.46261	0.572	0.303	1.03e-31	4	Vim	ECM-depositing
Fibroblasts	Day 3	1.92e-31	1.03928	0.701	0.429	3.11e-27	4	Fn1	ECM-depositing
Fibroblasts	Day 3	1.53e-97	6.98668	1	0.124	2.47e-93	5	Ankh	Migratory
Fibroblasts	Day 3	1.36e-39	3.89157	0.469	0.052	2.2e-35	5	Slc29a1	Migratory
Fibroblasts	Day 3	5.89e-35	3.48993	0.469	0.058	9.51e-31	5	Tmem100	Migratory
Fibroblasts	Day 3	2.83e-30	3.08852	0.694	0.149	4.56e-26	5	Itga5	Migratory
Fibroblasts	Day 3	2.04e-29	3.93522	0.429	0.059	3.29e-25	5	Hivep3	Migratory
Fibroblasts	Day 3	1.09e-28	3.87066	0.449	0.065	1.76e-24	5	Ubash3b	Migratory
Fibroblasts	Day 3	8.3e-28	3.525	0.449	0.068	1.34e-23	5	Slc20a1	Migratory
Fibroblasts	Day 3	9.51e-26	2.96534	0.878	0.31	1.53e-21	5	Rai14	Migratory
Fibroblasts	Day 3	2.85e-23	3.06082	0.449	0.076	4.6e-19	5	Serpine1	Migratory
Fibroblasts	Day 3	1.2e-22	2.56443	0.837	0.365	1.94e-18	5	AABR07028615.1	Migratory
Fibroblasts	Day 3	2.7e-20	3.04867	0.449	0.088	4.36e-16	5	Plaur	Migratory
Fibroblasts	Day 3	6.46e-20	3.09705	0.306	0.042	1.04e-15	5	Fgf2	Migratory
Fibroblasts	Day 3	1.57e-19	2.68471	0.673	0.194	2.54e-15	5	Rbfox1	Migratory
Fibroblasts	Day 3	1.04e-16	2.52384	0.49	0.116	1.68e-12	5	Fkbp5	Migratory
Fibroblasts	Day 3	2.76e-16	2.91765	0.735	0.321	4.45e-12	5	Enpp1	Migratory
Fibroblasts	Day 3	5.34e-14	2.50413	0.51	0.149	8.61e-10	5	Thbs1	Migratory
Fibroblasts	Day 3	6.45e-14	1.46721	0.735	0.278	1.04e-09	5	Tnc	Migratory
Fibroblasts	Day 3	8.25e-14	2.25069	0.612	0.213	1.33e-09	5	Arhgap31	Migratory
Fibroblasts	Day 3	1.54e-13	2.18504	0.755	0.391	2.48e-09	5	Ltbp2	Migratory
Fibroblasts	Day 3	2.56e-13	1.83629	0.694	0.287	4.12e-09	5	Bcat1	Migratory
Fibroblasts	Day 3	3.01e-13	2.30801	0.531	0.172	4.86e-09	5	Actn4	Migratory
Fibroblasts	Day 3	8.99e-13	2.16914	0.592	0.225	1.45e-08	5	Uap1	Migratory
Fibroblasts	Day 3	1.95e-12	2.31077	0.408	0.108	3.15e-08	5	Niban2	Migratory
Fibroblasts	Day 3	1.33e-11	2.76076	0.347	0.083	2.14e-07	5	Homer1	Migratory
Fibroblasts	Day 3	4.24e-11	2.31502	0.571	0.234	6.83e-07	5	ENSRNOG00000064568	Migratory
Fibroblasts	Day 3	4.63e-11	2.14464	0.51	0.183	7.47e-07	5	Socs5	Migratory
Fibroblasts	Day 3	8.97e-11	2.59341	0.571	0.241	1.45e-06	5	Piezo2	Migratory
Fibroblasts	Day 3	2.14e-10	1.65968	0.735	0.384	3.46e-06	5	Asap2	Migratory
Fibroblasts	Day 3	3.24e-10	2.13631	0.367	0.1	5.23e-06	5	Ntn1	Migratory
Fibroblasts	Day 3	1.29e-09	2.18456	0.347	0.095	2.09e-05	5	Rnf149	Migratory
Fibroblasts	Day 3	2.69e-09	1.81103	0.571	0.25	4.35e-05	5	Col27a1	Migratory
Fibroblasts	Day 3	4.51e-09	1.57661	0.816	0.527	7.27e-05	5	Hivep2	Migratory
Fibroblasts	Day 3	7.27e-09	1.54876	0.735	0.467	0.00011734	5	Mical2	Migratory
Fibroblasts	Day 3	1.92e-08	1.80668	0.592	0.303	0.00031052	5	Rasa1	Migratory
Fibroblasts	Day 3	3.3e-08	1.72689	0.653	0.376	0.00053293	5	Col4a1	Migratory
Fibroblasts	Day 3	3.98e-08	1.89527	0.551	0.257	0.00064202	5	Runx2	Migratory
Fibroblasts	Day 3	4.76e-08	1.79012	0.51	0.219	0.00076836	5	Aig1	Migratory
Fibroblasts	Day 3	6.15e-08	1.39183	0.796	0.543	0.0009919	5	Dip2c	Migratory
Fibroblasts	Day 3	6.74e-08	2.09254	0.531	0.241	0.0010875	5	Errfi1	Migratory
Fibroblasts	Day 3	2.83e-07	1.4164	0.49	0.205	0.00456941	5	Phldb1	Migratory
Fibroblasts	Day 3	2.94e-07	1.18784	0.653	0.333	0.00474689	5	Col6a1	Migratory
Fibroblasts	Day 3	2.98e-07	1.42307	0.469	0.193	0.00480137	5	Msn	Migratory
Fibroblasts	Day 3	3.02e-07	1.538	0.551	0.261	0.00487263	5	Ptpn12	Migratory
Fibroblasts	Day 3	5.5e-07	1.96229	0.612	0.341	0.00887445	5	Col4a2	Migratory
Fibroblasts	Day 3	8.23e-07	1.6324	0.735	0.484	0.0132876	5	Adam12	Migratory
Fibroblasts	Day 3	2.88e-06	1.52696	0.449	0.195	0.0464763	5	Tet3	Migratory
Fibroblasts	Day 3	3.75e-06	1.68277	0.469	0.218	0.0604941	5	Col5a3	Migratory
Fibroblasts	Day 3	5.11e-06	1.21904	0.714	0.446	0.0825154	5	Col6a2	Migratory
Fibroblasts	Day 3	5.44e-06	1.19657	0.551	0.282	0.087781	5	Spats2	Migratory
Fibroblasts	Day 3	7.12e-06	1.05563	0.694	0.409	0.114939	5	Ap3b1	Migratory
Fibroblasts	Day 3	1.8e-05	1.11432	0.592	0.327	0.290046	5	Actn1	Migratory
Fibroblasts	Day 3	0.0001716	0.834272	0.612	0.354	1	5	Ski	Migratory
Fibroblasts	Day 3	0.00018894	0.848225	0.735	0.477	1	5	Esyt2	Migratory
Fibroblasts	Day 3	0.00026258	0.759602	0.571	0.32	1	5	Smurf1	Migratory
Mural Cell	Day 3	2.96829e-203	3.67873	0.976	0.32	3.5204e-199	0	Abcc9	Pericyte
Mural Cell	Day 3	4.35894e-163	3.2133	0.94	0.3	5.1697e-159	0	Adgrl3	Pericyte
Mural Cell	Day 3	8.37545e-148	2.9693	0.938	0.474	9.93329e-144	0	Plcl1	Pericyte
Mural Cell	Day 3	2.54267e-139	2.67495	0.919	0.389	3.01561e-135	0	Plxdc2	Pericyte
Mural Cell	Day 3	1.54792e-119	3.1287	0.781	0.132	1.83583e-115	0	Rerg	Pericyte
Mural Cell	Day 3	5.16816e-113	3.7805	0.726	0.117	6.12944e-109	0	Pde7b	Pericyte
Mural Cell	Day 3	3.66946e-108	2.18257	0.873	0.385	4.35198e-104	0	Myo1b	Pericyte
Mural Cell	Day 3	3.29114e-100	3.09282	0.729	0.178	3.90329e-96	0	Pdzd2	Pericyte
Mural Cell	Day 3	1.26109e-97	2.36321	0.789	0.239	1.49566e-93	0	Prex2	Pericyte
Mural Cell	Day 3	2.88749e-92	2.37312	0.774	0.249	3.42457e-88	0	Dennd2a	Pericyte
Mural Cell	Day 3	1.14787e-91	2.48255	0.763	0.227	1.36137e-87	0	Dach1	Pericyte
Mural Cell	Day 3	1.3898e-84	2.13017	0.793	0.302	1.6483e-80	0	Pid1	Pericyte
Mural Cell	Day 3	4.39302e-81	1.47662	0.933	0.626	5.21012e-77	0	Rora	Pericyte
Mural Cell	Day 3	1.57825e-76	1.79131	0.801	0.37	1.8718e-72	0	Arl15	Pericyte
Mural Cell	Day 3	8.60842e-74	1.48852	0.865	0.372	1.02096e-69	0	Rgs5	Pericyte
Mural Cell	Day 3	1.02328e-70	1.98203	0.739	0.285	1.21361e-66	0	Arhgap42	Pericyte
Mural Cell	Day 3	5.97659e-70	5.00643	0.484	0.03	7.08823e-66	0	Xkr4	Pericyte
Mural Cell	Day 3	6.37173e-70	1.79256	0.784	0.354	7.55687e-66	0	Lama2	Pericyte
Mural Cell	Day 3	1.68875e-62	4.63419	0.445	0.028	2.00286e-58	0	Pde8b	Pericyte
Mural Cell	Day 3	4.49852e-62	1.77432	0.715	0.263	5.33525e-58	0	Lrrc4c	Pericyte
Mural Cell	Day 3	1.77946e-61	1.48684	0.826	0.498	2.11044e-57	0	Pdgfrb	Pericyte
Mural Cell	Day 3	1.03925e-56	2.08153	0.606	0.182	1.23256e-52	0	Chn1	Pericyte
Mural Cell	Day 3	2.98867e-56	2.2821	0.573	0.154	3.54456e-52	0	Enox1	Pericyte
Mural Cell	Day 3	7.70281e-52	1.38017	0.791	0.478	9.13553e-48	0	Tbc1d1	Pericyte
Mural Cell	Day 3	8.83976e-52	4.36275	0.39	0.028	1.0484e-47	0	Kcnj8	Pericyte
Mural Cell	Day 3	1.23116e-50	1.7305	0.656	0.269	1.46016e-46	0	Tmcc3	Pericyte
Mural Cell	Day 3	1.59792e-49	1.95663	0.587	0.198	1.89514e-45	0	ENSRNOG00000063230	Pericyte
Mural Cell	Day 3	1.24725e-48	2.10474	0.576	0.2	1.47923e-44	0	Mamdc2	Pericyte
Mural Cell	Day 3	5.13441e-48	1.9184	0.582	0.196	6.08941e-44	0	Ntng1	Pericyte
Mural Cell	Day 3	8.05042e-47	1.09221	0.857	0.591	9.5478e-43	0	Tcf4	Pericyte
Mural Cell	Day 3	8.88276e-47	2.20996	0.529	0.164	1.0535e-42	0	Ank2	Pericyte
Mural Cell	Day 3	2.88399e-46	2.35877	0.513	0.154	3.42042e-42	0	Nhsl1	Pericyte
Mural Cell	Day 3	1.3034e-43	2.61627	0.436	0.091	1.54584e-39	0	Sema6d	Pericyte
Mural Cell	Day 3	1.58767e-41	2.02313	0.488	0.142	1.88298e-37	0	Slc12a2	Pericyte
Mural Cell	Day 3	2.45905e-40	2.21115	0.475	0.14	2.91644e-36	0	Man1a1	Pericyte
Mural Cell	Day 3	1.14507e-39	1.63701	0.559	0.213	1.35805e-35	0	Septin4	Pericyte
Mural Cell	Day 3	5.51726e-39	2.43669	0.421	0.099	6.54347e-35	0	Igf1	Pericyte
Mural Cell	Day 3	5.98867e-39	2.27416	0.446	0.117	7.10256e-35	0	Nt5e	Pericyte
Mural Cell	Day 3	6.67354e-39	1.55443	0.604	0.283	7.91482e-35	0	Ets1	Pericyte
Mural Cell	Day 3	3.25235e-37	2.59672	0.367	0.061	3.85729e-33	0	Agmo	Pericyte
Mural Cell	Day 3	5.48837e-37	1.1462	0.775	0.506	6.50921e-33	0	Sh3rf1	Pericyte
Mural Cell	Day 3	6.49579e-37	2.96022	0.358	0.059	7.704e-33	0	Dlgap1	Pericyte
Mural Cell	Day 3	1.01175e-36	1.82534	0.493	0.168	1.19993e-32	0	Bicc1	Pericyte
Mural Cell	Day 3	3.8515e-36	2.02141	0.46	0.146	4.56788e-32	0	Osbpl3	Pericyte
Mural Cell	Day 3	5.84962e-35	3.35845	0.311	0.036	6.93764e-31	0	Ano4	Pericyte
Mural Cell	Day 3	3.40911e-33	1.89672	0.453	0.148	4.0432e-29	0	Fgf12	Pericyte
Mural Cell	Day 3	4.41522e-33	1.11498	0.632	0.312	5.23645e-29	0	Sash1	Pericyte
Mural Cell	Day 3	1.1577e-32	2.68941	0.351	0.073	1.37303e-28	0	Steap4	Pericyte
Mural Cell	Day 3	4.05451e-32	1.90133	0.439	0.146	4.80865e-28	0	Adamts12	Pericyte
Mural Cell	Day 3	3.21852e-31	1.5078	0.607	0.334	3.81717e-27	0	ENSRNOG00000070442	Pericyte
Mural Cell	Day 3	3.11168e-30	1.84099	0.432	0.146	3.69045e-26	0	Prtfdc1	Pericyte
Mural Cell	Day 3	3.36485e-30	1.96507	0.409	0.126	3.99071e-26	0	Robo1	Pericyte
Mural Cell	Day 3	3.40583e-30	2.77247	0.331	0.071	4.03932e-26	0	Clstn2	Pericyte
Mural Cell	Day 3	1.8454e-29	2.62632	0.31	0.057	2.18864e-25	0	Frem1	Pericyte
Mural Cell	Day 3	2.38747e-29	1.24555	0.59	0.296	2.83154e-25	0	Il34	Pericyte
Mural Cell	Day 3	2.28501e-28	2.55915	0.317	0.067	2.71003e-24	0	Ccnd3	Pericyte
Mural Cell	Day 3	3.21663e-28	2.12024	0.371	0.111	3.81493e-24	0	LOC102549789	Pericyte
Mural Cell	Day 3	4.17232e-28	1.15512	0.64	0.348	4.94837e-24	0	Sgip1	Pericyte
Mural Cell	Day 3	8.96152e-28	1.20547	0.633	0.368	1.06284e-23	0	Ube2e2	Pericyte
Mural Cell	Day 3	3.5878e-27	1.01498	0.687	0.409	4.25513e-23	0	Grk5	Pericyte
Mural Cell	Day 3	6.14216e-27	1.52464	0.49	0.219	7.2846e-23	0	Ptprk	Pericyte
Mural Cell	Day 3	5.12633e-26	1.81158	0.393	0.138	6.07983e-22	0	Ptpn13	Pericyte
Mural Cell	Day 3	5.12944e-25	1.33935	0.502	0.249	6.08351e-21	0	Il1r1	Pericyte
Mural Cell	Day 3	4.64448e-24	1.11675	0.555	0.294	5.50835e-20	0	Specc1	Pericyte
Mural Cell	Day 3	1.2914e-23	1.01744	0.639	0.387	1.5316e-19	0	Ssh2	Pericyte
Mural Cell	Day 3	9.77021e-23	0.961533	0.639	0.374	1.15875e-18	0	Tshz2	Pericyte
Mural Cell	Day 3	3.13094e-21	0.519091	0.747	0.445	3.7133e-17	0	B3galt1	Pericyte
Mural Cell	Day 3	1.03553e-288	5.99934	0.974	0.11	1.22814e-284	1	Myh11	Smooth Muscle Cell
Mural Cell	Day 3	2.13199e-258	6.84104	0.852	0.047	2.52854e-254	1	Slit3	Smooth Muscle Cell
Mural Cell	Day 3	1.57547e-194	4.24315	0.775	0.078	1.8685e-190	1	Lmod1	Smooth Muscle Cell
Mural Cell	Day 3	1.50657e-173	3.38917	0.824	0.152	1.7868e-169	1	Rgs6	Smooth Muscle Cell
Mural Cell	Day 3	3.50935e-172	5.88825	0.589	0.012	4.16209e-168	1	Zbtb7c	Smooth Muscle Cell
Mural Cell	Day 3	2.72088e-169	7.90151	0.557	0.004	3.22696e-165	1	Cdh6	Smooth Muscle Cell
Mural Cell	Day 3	3.63343e-166	4.18575	0.715	0.09	4.30925e-162	1	Sox6	Smooth Muscle Cell
Mural Cell	Day 3	1.34394e-165	5.02163	0.704	0.096	1.59391e-161	1	Sorbs2	Smooth Muscle Cell
Mural Cell	Day 3	4.71852e-159	4.05165	0.846	0.289	5.59616e-155	1	Dmd	Smooth Muscle Cell
Mural Cell	Day 3	1.14401e-154	3.56111	0.731	0.112	1.35679e-150	1	Acta2	Smooth Muscle Cell
Mural Cell	Day 3	2.36819e-152	6.6785	0.549	0.021	2.80867e-148	1	Ntrk3	Smooth Muscle Cell
Mural Cell	Day 3	3.49384e-148	2.98116	0.864	0.289	4.14369e-144	1	Synpo2	Smooth Muscle Cell
Mural Cell	Day 3	8.22538e-139	8.43585	0.468	0.003	9.7553e-135	1	Kcnma1	Smooth Muscle Cell
Mural Cell	Day 3	1.43818e-131	2.15779	0.939	0.661	1.70569e-127	1	Ctnna3	Smooth Muscle Cell
Mural Cell	Day 3	2.24859e-131	4.90653	0.52	0.031	2.66683e-127	1	Kank1	Smooth Muscle Cell
Mural Cell	Day 3	1.90303e-122	3.7809	0.573	0.068	2.257e-118	1	Ltbp1	Smooth Muscle Cell
Mural Cell	Day 3	2.51099e-121	2.49817	0.846	0.364	2.97803e-117	1	Tpm1	Smooth Muscle Cell
Mural Cell	Day 3	3.19726e-120	3.91774	0.559	0.065	3.79195e-116	1	Cdh13	Smooth Muscle Cell
Mural Cell	Day 3	5.08879e-117	1.8155	0.96	0.669	6.0353e-113	1	Slc8a1	Smooth Muscle Cell
Mural Cell	Day 3	7.42841e-117	4.14724	0.547	0.066	8.81009e-113	1	Niban1	Smooth Muscle Cell
Mural Cell	Day 3	1.16173e-116	2.06491	0.905	0.485	1.37781e-112	1	Dgkb	Smooth Muscle Cell
Mural Cell	Day 3	5.5774e-115	5.9086	0.417	0.009	6.6148e-111	1	Prdm16	Smooth Muscle Cell
Mural Cell	Day 3	8.77161e-115	2.9876	0.694	0.168	1.04031e-110	1	Nexn	Smooth Muscle Cell
Mural Cell	Day 3	9.07015e-113	5.06173	0.518	0.06	1.07572e-108	1	Kcnab1	Smooth Muscle Cell
Mural Cell	Day 3	3.02903e-108	5.4224	0.433	0.023	3.59243e-104	1	Chrm3	Smooth Muscle Cell
Mural Cell	Day 3	1.20156e-103	5.94667	0.379	0.008	1.42505e-99	1	Stac	Smooth Muscle Cell
Mural Cell	Day 3	1.15721e-96	2.52502	0.814	0.369	1.37245e-92	1	Crim1	Smooth Muscle Cell
Mural Cell	Day 3	1.18203e-96	2.58981	0.664	0.185	1.40189e-92	1	Ralgapa2	Smooth Muscle Cell
Mural Cell	Day 3	3.69108e-95	2.29904	0.713	0.233	4.37762e-91	1	Ttll7	Smooth Muscle Cell
Mural Cell	Day 3	1.02399e-90	2.47706	0.709	0.241	1.21446e-86	1	Pdlim5	Smooth Muscle Cell
Mural Cell	Day 3	8.28945e-90	3.92939	0.447	0.054	9.83129e-86	1	Setbp1	Smooth Muscle Cell
Mural Cell	Day 3	1.05113e-88	3.32183	0.472	0.065	1.24664e-84	1	Myocd	Smooth Muscle Cell
Mural Cell	Day 3	4.38485e-83	1.53234	0.901	0.621	5.20043e-79	1	Ppp1r12a	Smooth Muscle Cell
Mural Cell	Day 3	8.37853e-83	4.43348	0.356	0.023	9.93694e-79	1	Cap2	Smooth Muscle Cell
Mural Cell	Day 3	9.59656e-83	3.18036	0.466	0.073	1.13815e-78	1	Cacnb4	Smooth Muscle Cell
Mural Cell	Day 3	2.46022e-82	2.82333	0.571	0.149	2.91783e-78	1	Greb1l	Smooth Muscle Cell
Mural Cell	Day 3	2.49948e-79	2.08017	0.83	0.438	2.96438e-75	1	Gpc6	Smooth Muscle Cell
Mural Cell	Day 3	7.94352e-79	6.41337	0.296	0.007	9.42101e-75	1	Actg2	Smooth Muscle Cell
Mural Cell	Day 3	1.06065e-78	2.68128	0.54	0.125	1.25793e-74	1	Csrp1	Smooth Muscle Cell
Mural Cell	Day 3	2.14948e-78	5.5436	0.292	0.006	2.54928e-74	1	Cobl	Smooth Muscle Cell
Mural Cell	Day 3	2.82146e-76	2.0287	0.715	0.298	3.34626e-72	1	Ppp1r12b	Smooth Muscle Cell
Mural Cell	Day 3	1.05466e-75	1.72543	0.856	0.559	1.25083e-71	1	Fry	Smooth Muscle Cell
Mural Cell	Day 3	1.16248e-73	1.68353	0.846	0.497	1.3787e-69	1	Mylk	Smooth Muscle Cell
Mural Cell	Day 3	1.20153e-70	1.89583	0.792	0.442	1.42501e-66	1	Rcan2	Smooth Muscle Cell
Mural Cell	Day 3	1.32244e-70	1.27573	0.911	0.646	1.56841e-66	1	Itpr1	Smooth Muscle Cell
Mural Cell	Day 3	1.9901e-69	4.85756	0.379	0.055	2.36026e-65	1	Eln	Smooth Muscle Cell
Mural Cell	Day 3	1.27474e-63	4.15456	0.283	0.018	1.51185e-59	1	Cttnbp2	Smooth Muscle Cell
Mural Cell	Day 3	2.35038e-63	3.79639	0.326	0.037	2.78755e-59	1	Cacna1d	Smooth Muscle Cell
Mural Cell	Day 3	3.24253e-63	2.18693	0.579	0.206	3.84564e-59	1	Camk2g	Smooth Muscle Cell
Mural Cell	Day 3	1.02455e-62	2.36587	0.508	0.142	1.21512e-58	1	Schip1	Smooth Muscle Cell
Mural Cell	Day 3	1.42116e-61	3.32157	0.362	0.055	1.68549e-57	1	Col18a1	Smooth Muscle Cell
Mural Cell	Day 3	1.50825e-61	2.38897	0.542	0.181	1.78879e-57	1	Phldb2	Smooth Muscle Cell
Mural Cell	Day 3	1.43425e-59	1.92251	0.589	0.21	1.70102e-55	1	Arhgef7	Smooth Muscle Cell
Mural Cell	Day 3	1.87348e-59	2.1754	0.567	0.201	2.22195e-55	1	Flna	Smooth Muscle Cell
Mural Cell	Day 3	8.59936e-59	1.69803	0.66	0.276	1.01988e-54	1	Adcy5	Smooth Muscle Cell
Mural Cell	Day 3	4.28797e-58	2.06094	0.567	0.201	5.08553e-54	1	Mical2	Smooth Muscle Cell
Mural Cell	Day 3	1.73044e-57	3.66148	0.279	0.024	2.0523e-53	1	Map3k7cl	Smooth Muscle Cell
Mural Cell	Day 3	8.47388e-57	2.92622	0.352	0.058	1.005e-52	1	Wtip	Smooth Muscle Cell
Mural Cell	Day 3	5.44687e-56	2.72021	0.415	0.099	6.45999e-52	1	Ppm1l	Smooth Muscle Cell
Mural Cell	Day 3	2.2112e-55	2.5072	0.421	0.1	2.62248e-51	1	Abtb2	Smooth Muscle Cell
Mural Cell	Day 3	2.25361e-55	2.22093	0.532	0.177	2.67278e-51	1	Sorbs1	Smooth Muscle Cell
Mural Cell	Day 3	5.06033e-54	2.83385	0.352	0.062	6.00155e-50	1	Cnnm2	Smooth Muscle Cell
Mural Cell	Day 3	9.62877e-54	2.23363	0.502	0.164	1.14197e-49	1	Palldl1	Smooth Muscle Cell
Mural Cell	Day 3	2.31144e-53	1.78679	0.557	0.194	2.74137e-49	1	Ntf3	Smooth Muscle Cell
Mural Cell	Day 3	3.30539e-53	1.92106	0.64	0.31	3.92019e-49	1	Magi1	Smooth Muscle Cell
Mural Cell	Day 3	1.05262e-52	3.39733	0.296	0.039	1.24841e-48	1	Entpd1	Smooth Muscle Cell
Mural Cell	Day 3	1.31928e-51	2.53163	0.374	0.078	1.56466e-47	1	Fgfr1	Smooth Muscle Cell
Mural Cell	Day 3	1.92517e-51	1.37577	0.733	0.391	2.28325e-47	1	Map3k20	Smooth Muscle Cell
Mural Cell	Day 3	1.92596e-51	3.68253	0.36	0.081	2.28418e-47	1	Pcdh7	Smooth Muscle Cell
Mural Cell	Day 3	2.18694e-50	2.29596	0.399	0.096	2.59371e-46	1	Bcar3	Smooth Muscle Cell
Mural Cell	Day 3	5.64322e-49	1.85301	0.589	0.258	6.69286e-45	1	Actn1	Smooth Muscle Cell
Mural Cell	Day 3	1.48496e-48	2.38221	0.468	0.157	1.76117e-44	1	Kazn	Smooth Muscle Cell
Mural Cell	Day 3	6.99716e-48	2.31892	0.399	0.103	8.29863e-44	1	Neo1	Smooth Muscle Cell
Mural Cell	Day 3	9.27438e-48	1.33624	0.769	0.464	1.09994e-43	1	Myo1d	Smooth Muscle Cell
Mural Cell	Day 3	4.55339e-43	1.54396	0.634	0.314	5.40032e-39	1	Actn4	Smooth Muscle Cell
Mural Cell	Day 3	1.21412e-42	1.72576	0.605	0.305	1.43995e-38	1	AABR07031491.2	Smooth Muscle Cell
Mural Cell	Day 3	1.3226e-40	2.11549	0.358	0.093	1.56861e-36	1	Etl4	Smooth Muscle Cell
Mural Cell	Day 3	1.74466e-40	1.17283	0.767	0.487	2.06916e-36	1	Aopep	Smooth Muscle Cell
Mural Cell	Day 3	1.67534e-39	2.06571	0.389	0.12	1.98696e-35	1	Myom1	Smooth Muscle Cell
[truncated: 253 more rows]
