# Supplementary material for: Infusible Extracellular Matrix Biomaterial Enhances Cell-Specific Pro-Repair Responses Following Acute Myocardial Infarction
Source: bioRxiv. 2025 Nov 10:2025.11.08.687255. Preprint. [Version 1] doi: 10.1101/2025.11.08.687255 (PMC12642506; doi:10.1101/2025.11.08.687255)
Supplement: Supplement 27 [file media-27.xlsx]

## Sheet: TableS27_AdvHealthcareMaterials
Table S27. Spatial Differentially Expressed Genes between iECM Infarcts at Day 1 and 3 Post Infusion
Timepoint	Spatial Area	Gene	p_val	avg_log2FC	pct.1	pct.2	p_val_adj
Day 3	iECM Infarct	Ca3	1.40209e-304	11.0004	0.401	0	3.5435e-300
Day 3	iECM Infarct	Col8a2	2.73668e-158	9.90364	0.226	0	6.91642e-154
Day 3	iECM Infarct	Clec11a	0	9.61609	0.428	0	0
Day 3	iECM Infarct	Islr	0	9.2696	0.775	0.002	0
Day 3	iECM Infarct	NEWGENE-621351.1	0	8.37306	0.905	0.011	0
Day 3	iECM Infarct	Mfap4	0	8.22319	0.566	0.002	0
Day 3	iECM Infarct	Cst6	4.20501e-202	7.9204	0.284	0.001	1.06273e-197
Day 3	iECM Infarct	Cilp	0	7.25819	0.595	0.001	0
Day 3	iECM Infarct	Tnn	0	7.03299	0.486	0.001	0
Day 3	iECM Infarct	Sfrp2	0	6.85914	0.873	0.01	0
Day 3	iECM Infarct	Col1a1	0	6.83816	1	0.188	0
Day 3	iECM Infarct	Cthrc1	0	6.74944	0.828	0.008	0
Day 3	iECM Infarct	Ptprv	2.83054e-212	6.4754	0.297	0.001	7.15363e-208
Day 3	iECM Infarct	Apoe	0	6.42189	0.999	0.268	0
Day 3	iECM Infarct	NEWGENE-2134	1.08915e-254	6.1813	0.35	0.002	2.75261e-250
Day 3	iECM Infarct	Fndc1	0	6.13176	0.762	0.011	0
Day 3	iECM Infarct	Cyp1b1	0	6.05203	0.512	0.004	0
Day 3	iECM Infarct	Lrrc17	0	5.8781	0.775	0.01	0
Day 3	iECM Infarct	Kazald1	6.14335e-300	5.8629	0.407	0.004	1.55261e-295
Day 3	iECM Infarct	Mt3	2.09998e-244	5.76671	0.341	0.003	5.30727e-240
Day 3	iECM Infarct	Col3a1	0	5.72192	1	0.331	0
Day 3	iECM Infarct	C6	1.67054e-136	5.61319	0.203	0.002	4.22197e-132
Day 3	iECM Infarct	Cemip	4.01426e-251	5.54166	0.349	0.003	1.01452e-246
Day 3	iECM Infarct	Cpz	2.93409e-248	5.49789	0.347	0.004	7.41532e-244
Day 3	iECM Infarct	Ccn5	1.067e-294	5.49774	0.404	0.006	2.69662e-290
Day 3	iECM Infarct	Trem2	0	5.48845	0.87	0.025	0
Day 3	iECM Infarct	LOC691995	2.01395e-196	5.48766	0.281	0.002	5.08987e-192
Day 3	iECM Infarct	Tmem119	0	5.45137	0.649	0.01	0
Day 3	iECM Infarct	Cyp46a1	5.8051e-174	5.44528	0.252	0.002	1.46712e-169
Day 3	iECM Infarct	Cpxm1	0	5.38287	0.631	0.009	0
Day 3	iECM Infarct	Aspn	0	5.29219	0.806	0.014	0
Day 3	iECM Infarct	Pltp	0	5.19546	0.959	0.061	0
Day 3	iECM Infarct	Ccdc80	0	5.18644	0.985	0.078	0
Day 3	iECM Infarct	Itm2a	0	5.15964	0.782	0.015	0
Day 3	iECM Infarct	Clec2dl1	3.13205e-220	5.15262	0.311	0.002	7.91562e-216
Day 3	iECM Infarct	Pimreg	1.09524e-193	5.14043	0.279	0.002	2.76799e-189
Day 3	iECM Infarct	Postn	0	5.09627	0.997	0.316	0
Day 3	iECM Infarct	Slc2a10	3.11255e-136	5.01627	0.203	0.002	7.86635e-132
Day 3	iECM Infarct	Col16a1	0	4.96842	0.812	0.023	0
Day 3	iECM Infarct	Ccnb1	2.59577e-266	4.941	0.373	0.005	6.5603e-262
Day 3	iECM Infarct	C1qtnf7	3.44199e-273	4.87142	0.379	0.005	8.69894e-269
Day 3	iECM Infarct	Pttg1	1.13004e-307	4.86581	0.415	0.004	2.85594e-303
Day 3	iECM Infarct	Lum	0	4.79334	0.988	0.191	0
Day 3	iECM Infarct	Ssc5d	0	4.69748	0.552	0.01	0
Day 3	iECM Infarct	Ltbp2	0	4.68378	0.834	0.034	0
Day 3	iECM Infarct	Ctsk	0	4.64403	0.799	0.05	0
Day 3	iECM Infarct	Pdgfrl	3.33427e-307	4.61277	0.422	0.007	8.42669e-303
Day 3	iECM Infarct	Tmem176a	0	4.60555	0.891	0.046	0
Day 3	iECM Infarct	Itga8	1.33525e-205	4.59572	0.3	0.005	3.37457e-201
Day 3	iECM Infarct	Kif20a	4.61492e-258	4.56336	0.364	0.005	1.16633e-253
Day 3	iECM Infarct	Dnm3	3.40285e-177	4.53768	0.256	0.002	8.60002e-173
Day 3	iECM Infarct	Fibin	0	4.52667	0.776	0.026	0
Day 3	iECM Infarct	C1qtnf6	0	4.46374	0.711	0.016	0
Day 3	iECM Infarct	Ptn	0	4.45867	0.735	0.021	0
Day 3	iECM Infarct	Kif23	5.99457e-276	4.40984	0.383	0.005	1.51501e-271
Day 3	iECM Infarct	Kif4a	4.19173e-137	4.37103	0.209	0.004	1.05938e-132
Day 3	iECM Infarct	Olfml3	0	4.33971	0.841	0.043	0
Day 3	iECM Infarct	LOC100910978.1	2.60205e-144	4.26827	0.216	0.003	6.57617e-140
Day 3	iECM Infarct	Abca1	0	4.26209	0.676	0.02	0
Day 3	iECM Infarct	Acp5	0	4.21452	0.618	0.02	0
Day 3	iECM Infarct	Olfml1	3.346e-140	4.20081	0.212	0.003	8.45633e-136
Day 3	iECM Infarct	Cenpw	4.81848e-266	4.18508	0.377	0.007	1.21777e-261
Day 3	iECM Infarct	Prrt1	3.33438e-199	4.18468	0.301	0.008	8.42698e-195
Day 3	iECM Infarct	Plk1	0	4.15239	0.476	0.009	0
Day 3	iECM Infarct	Mfap5	0	4.14378	0.887	0.053	0
Day 3	iECM Infarct	Cercam	0	4.11064	0.53	0.014	0
Day 3	iECM Infarct	Igfbp6	0	4.10639	0.646	0.017	0
Day 3	iECM Infarct	Bgn	0	4.0962	0.999	0.315	0
Day 3	iECM Infarct	Pcolce	0	4.07881	0.971	0.118	0
Day 3	iECM Infarct	Atp6v0d2	1.81648e-162	4.07595	0.246	0.005	4.59079e-158
Day 3	iECM Infarct	Ube2c	0	4.0702	0.643	0.021	0
Day 3	iECM Infarct	Itgbl1	1.27626e-185	4.06817	0.274	0.005	3.2255e-181
Day 3	iECM Infarct	Gpx3	0	4.01258	0.995	0.217	0
Day 3	iECM Infarct	Kif2c	2.7433e-167	4.01226	0.257	0.007	6.93314e-163
Day 3	iECM Infarct	Prc1	1.20242e-296	4.00215	0.424	0.012	3.03888e-292
Day 3	iECM Infarct	Cdkn3	0	3.99947	0.447	0.01	0
Day 3	iECM Infarct	LOC497796	8.85944e-185	3.99831	0.281	0.007	2.23905e-180
Day 3	iECM Infarct	Igsf10	0	3.9944	0.599	0.017	0
Day 3	iECM Infarct	Cenpf	7.10927e-289	3.97755	0.405	0.008	1.79673e-284
Day 3	iECM Infarct	Fah	1.92163e-135	3.91643	0.209	0.005	4.85653e-131
Day 3	iECM Infarct	Lox	0	3.87854	0.91	0.086	0
Day 3	iECM Infarct	Cdca3	1.93777e-203	3.86002	0.303	0.007	4.89733e-199
Day 3	iECM Infarct	Adamts2	0	3.79848	0.679	0.03	0
Day 3	iECM Infarct	Prrx2	3.41988e-164	3.7775	0.251	0.006	8.64307e-160
Day 3	iECM Infarct	Tmem176b	0	3.70823	0.87	0.07	0
Day 3	iECM Infarct	Spag5.1	5.01024e-145	3.70208	0.221	0.004	1.26624e-140
Day 3	iECM Infarct	AABR07030791.1	4.70833e-283	3.69498	0.41	0.012	1.18994e-278
Day 3	iECM Infarct	Aspm	3.50686e-150	3.6741	0.228	0.004	8.86289e-146
Day 3	iECM Infarct	Rcn3	0	3.67227	0.887	0.064	0
Day 3	iECM Infarct	Fbn1	0	3.61267	0.98	0.217	0
Day 3	iECM Infarct	Espl1	7.99156e-156	3.60638	0.239	0.005	2.01971e-151
Day 3	iECM Infarct	Loxl1	0	3.58606	0.973	0.152	0
Day 3	iECM Infarct	Tpx2	8.88321e-307	3.56166	0.45	0.017	2.24505e-302
Day 3	iECM Infarct	C1qtnf5	0	3.5578	0.578	0.026	0
Day 3	iECM Infarct	Spc24	0	3.54704	0.564	0.023	0
Day 3	iECM Infarct	Fkbp7	0	3.54691	0.557	0.023	0
Day 3	iECM Infarct	Adamts10	0	3.53043	0.53	0.026	0
Day 3	iECM Infarct	Rarres1	4.54854e-262	3.52866	0.389	0.013	1.14955e-257
Day 3	iECM Infarct	Thbs2	0	3.5252	0.793	0.049	0
Day 3	iECM Infarct	Galnt16	3.48364e-250	3.51308	0.374	0.013	8.80422e-246
Day 3	iECM Infarct	Mxra8	0	3.50243	0.844	0.062	0
Day 3	iECM Infarct	Nusap1	1.87292e-216	3.45315	0.327	0.01	4.73343e-212
Day 3	iECM Infarct	Tgfb3	0	3.44421	0.766	0.052	0
Day 3	iECM Infarct	Siglec1	0	3.41764	0.555	0.026	0
Day 3	iECM Infarct	Fcgrt	0	3.4083	0.82	0.075	0
Day 3	iECM Infarct	Csrp2	0	3.39103	0.898	0.102	0
Day 3	iECM Infarct	Ect2	1.70853e-167	3.38112	0.264	0.009	4.31797e-163
Day 3	iECM Infarct	Slc46a3	1.34832e-167	3.37031	0.263	0.009	3.40761e-163
Day 3	iECM Infarct	Il1rl1	2.62719e-236	3.35718	0.353	0.011	6.63971e-232
Day 3	iECM Infarct	Ska1	8.75543e-142	3.35164	0.222	0.006	2.21276e-137
Day 3	iECM Infarct	Mmp23	0	3.33874	0.608	0.032	0
Day 3	iECM Infarct	Cenpa	7.93748e-205	3.32964	0.311	0.009	2.00604e-200
Day 3	iECM Infarct	Dact3	8.12483e-253	3.32058	0.384	0.015	2.05339e-248
Day 3	iECM Infarct	Fxyd6	1.00005e-176	3.3117	0.277	0.01	2.52742e-172
Day 3	iECM Infarct	Col6a2	0	3.30113	0.979	0.201	0
Day 3	iECM Infarct	Mki67	0	3.2996	0.645	0.036	0
Day 3	iECM Infarct	Ltbp3	0	3.29717	0.833	0.064	0
Day 3	iECM Infarct	Vegfd	0	3.29297	0.46	0.021	0
Day 3	iECM Infarct	Eln	0	3.28816	0.608	0.035	0
Day 3	iECM Infarct	Ndc80	5.24791e-193	3.28347	0.295	0.008	1.3263e-188
Day 3	iECM Infarct	Knstrn	3.45776e-273	3.27301	0.404	0.014	8.73879e-269
Day 3	iECM Infarct	Tnc	0	3.27032	0.93	0.228	0
Day 3	iECM Infarct	Pla2g15	0	3.25553	0.493	0.029	0
Day 3	iECM Infarct	Top2a	0	3.24836	0.547	0.023	0
Day 3	iECM Infarct	Mdk	1.05336e-279	3.23461	0.43	0.021	2.66215e-275
Day 3	iECM Infarct	Dpt	0	3.21692	0.969	0.184	0
Day 3	iECM Infarct	Clip3	1.34464e-173	3.12152	0.282	0.013	3.3983e-169
Day 3	iECM Infarct	Fzd2	0	3.11334	0.538	0.029	0
Day 3	iECM Infarct	Cdk1	0	3.11316	0.572	0.032	0
Day 3	iECM Infarct	Ppt1	0	3.10484	0.701	0.051	0
Day 3	iECM Infarct	Cybrd1	5.09555e-148	3.0981	0.241	0.01	1.2878e-143
Day 3	iECM Infarct	Fcgr3a	6.4634e-216	3.08	0.341	0.015	1.63349e-211
Day 3	iECM Infarct	Kif11	1.27426e-161	3.07467	0.257	0.009	3.22044e-157
Day 3	iECM Infarct	Cenpt	1.29058e-130	3.05759	0.212	0.008	3.26168e-126
Day 3	iECM Infarct	LOC690045	0	3.05533	0.574	0.038	0
Day 3	iECM Infarct	RGD1309362	2.0968e-293	3.04728	0.447	0.022	5.29924e-289
Day 3	iECM Infarct	Kirrel1	5.01217e-211	3.0373	0.323	0.011	1.26673e-206
Day 3	iECM Infarct	Gas6	0	3.02022	0.875	0.092	0
Day 3	iECM Infarct	Mmp2	0	2.96732	0.961	0.153	0
Day 3	iECM Infarct	Ephx1	3.80271e-177	2.96619	0.276	0.009	9.61058e-173
Day 3	iECM Infarct	Ttk	6.70296e-164	2.96513	0.259	0.009	1.69404e-159
Day 3	iECM Infarct	Slc29a1	1.03571e-204	2.96277	0.333	0.018	2.61756e-200
Day 3	iECM Infarct	NEWGENE-1308171	0	2.96203	0.506	0.035	0
Day 3	iECM Infarct	Cdc20	0	2.92875	0.55	0.03	0
Day 3	iECM Infarct	Nbl1	5.47101e-291	2.92823	0.465	0.031	1.38269e-286
Day 3	iECM Infarct	Cndp1	5.40819e-202	2.92522	0.31	0.01	1.36681e-197
Day 3	iECM Infarct	Gpx7	0	2.91871	0.828	0.09	0
Day 3	iECM Infarct	Racgap1	2.76198e-253	2.91832	0.387	0.016	6.98036e-249
Day 3	iECM Infarct	Kifc1	1.91487e-270	2.90122	0.414	0.018	4.83944e-266
Day 3	iECM Infarct	Sapcd2	3.7726e-147	2.89218	0.232	0.007	9.53449e-143
Day 3	iECM Infarct	Stmn1	0	2.88119	0.803	0.081	0
Day 3	iECM Infarct	Dkk3	0	2.87854	0.558	0.045	0
Day 3	iECM Infarct	Myl9	0	2.87106	0.769	0.064	0
Day 3	iECM Infarct	Spc25	6.43635e-154	2.87008	0.253	0.011	1.62666e-149
Day 3	iECM Infarct	Kif22	0	2.86222	0.546	0.035	0
Day 3	iECM Infarct	Thbs3	6.66433e-143	2.8557	0.239	0.012	1.68428e-138
Day 3	iECM Infarct	Enpp1	0	2.84667	0.804	0.091	0
Day 3	iECM Infarct	Tagln	0	2.84611	0.892	0.112	0
Day 3	iECM Infarct	Acta2	0	2.84137	0.849	0.084	0
Day 3	iECM Infarct	Medag	3.28534e-301	2.83788	0.462	0.024	8.30303e-297
Day 3	iECM Infarct	Nuf2	2.30254e-192	2.8187	0.306	0.013	5.81922e-188
Day 3	iECM Infarct	C1qtnf1	3.37286e-254	2.80527	0.404	0.023	8.52423e-250
Day 3	iECM Infarct	Osr1	3.2934e-185	2.79344	0.299	0.014	8.32341e-181
Day 3	iECM Infarct	Tubb2b	1.46384e-241	2.78809	0.39	0.022	3.69956e-237
Day 3	iECM Infarct	Birc5	3.2047e-265	2.74557	0.401	0.015	8.09923e-261
Day 3	iECM Infarct	Srpx2	1.30541e-194	2.74039	0.313	0.014	3.29917e-190
Day 3	iECM Infarct	MGC108823	4.18107e-149	2.73391	0.261	0.017	1.05668e-144
Day 3	iECM Infarct	Il18bp	1.94777e-293	2.73002	0.475	0.035	4.9226e-289
Day 3	iECM Infarct	Arhgef40	0	2.69362	0.613	0.056	0
Day 3	iECM Infarct	Tril	1.14769e-167	2.68906	0.286	0.017	2.90054e-163
Day 3	iECM Infarct	Ncaph	5.51448e-167	2.67966	0.274	0.013	1.39368e-162
Day 3	iECM Infarct	Tmem9	2.41939e-251	2.67027	0.41	0.026	6.11451e-247
Day 3	iECM Infarct	Akr1c14	9.02423e-151	2.6693	0.26	0.016	2.28069e-146
Day 3	iECM Infarct	Myh10	0	2.66344	0.616	0.056	0
Day 3	iECM Infarct	Sparcl1	0	2.66323	0.79	0.083	0
Day 3	iECM Infarct	Hexa	0	2.66297	0.83	0.108	0
Day 3	iECM Infarct	Fdxr	1.90345e-124	2.65418	0.212	0.011	4.81059e-120
Day 3	iECM Infarct	Spon1	6.30188e-219	2.64562	0.379	0.029	1.59267e-214
Day 3	iECM Infarct	Vkorc1	0	2.63989	0.785	0.093	0
Day 3	iECM Infarct	Maged2	0	2.63397	0.701	0.066	0
Day 3	iECM Infarct	Ramp1	5.59977e-213	2.61725	0.34	0.016	1.41523e-208
Day 3	iECM Infarct	Ccl21	8.04707e-257	2.61253	0.434	0.033	2.03374e-252
Day 3	iECM Infarct	Ckap2	4.02048e-221	2.607	0.35	0.016	1.0161e-216
Day 3	iECM Infarct	Sod3	1.4817e-261	2.60227	0.421	0.026	3.7447e-257
Day 3	iECM Infarct	Rbp1	0	2.58885	0.84	0.147	0
Day 3	iECM Infarct	Efemp2	0	2.58775	0.813	0.11	0
Day 3	iECM Infarct	Dzip1	3.24482e-136	2.57465	0.228	0.011	8.20062e-132
Day 3	iECM Infarct	Cdh11	3.66622e-241	2.57179	0.393	0.024	9.26564e-237
Day 3	iECM Infarct	LOC108348250	0	2.56047	0.561	0.043	0
Day 3	iECM Infarct	Scd2	0	2.55729	0.826	0.13	0
Day 3	iECM Infarct	Sparc	0	2.55323	1	0.733	0
Day 3	iECM Infarct	Tmem37	1.90502e-265	2.54381	0.44	0.032	4.81457e-261
Day 3	iECM Infarct	Sec16b	1.509e-167	2.54318	0.273	0.012	3.81368e-163
Day 3	iECM Infarct	Rarres2	0	2.53074	0.799	0.095	0
Day 3	iECM Infarct	Nudt1	8.30638e-183	2.53038	0.305	0.017	2.09927e-178
Day 3	iECM Infarct	Pik3ip1	6.43352e-126	2.5194	0.218	0.013	1.62594e-121
Day 3	iECM Infarct	Lgals1	0	2.51713	0.995	0.55	0
Day 3	iECM Infarct	Cacnb3	2.93885e-153	2.51631	0.259	0.014	7.42737e-149
Day 3	iECM Infarct	Mrgprf	6.31658e-144	2.51303	0.249	0.015	1.59639e-139
Day 3	iECM Infarct	Pbk	1.80229e-155	2.49919	0.25	0.01	4.55494e-151
Day 3	iECM Infarct	Copz2	0	2.49854	0.735	0.074	0
Day 3	iECM Infarct	Tlr3	6.3826e-152	2.49479	0.264	0.017	1.61308e-147
Day 3	iECM Infarct	Npc2	0	2.49342	0.978	0.414	0
Day 3	iECM Infarct	Myrf	4.48403e-199	2.48058	0.334	0.02	1.13325e-194
Day 3	iECM Infarct	Tmed3	0	2.47537	0.89	0.141	0
Day 3	iECM Infarct	Zfp354c	1.21588e-128	2.47336	0.221	0.012	3.07288e-124
Day 3	iECM Infarct	Bub1	2.34167e-190	2.46373	0.311	0.015	5.9181e-186
Day 3	iECM Infarct	Plxdc2	2.34165e-249	2.45749	0.404	0.025	5.91804e-245
Day 3	iECM Infarct	Apobec1	5.90457e-270	2.4465	0.451	0.035	1.49226e-265
Day 3	iECM Infarct	P3h3	0	2.4457	0.761	0.094	0
Day 3	iECM Infarct	Gpm6b	1.78894e-268	2.44292	0.467	0.042	4.5212e-264
Day 3	iECM Infarct	Cdca8	7.04125e-227	2.43774	0.377	0.024	1.77953e-222
Day 3	iECM Infarct	Bmper	2.78101e-127	2.43332	0.219	0.012	7.02845e-123
Day 3	iECM Infarct	Heyl	3.7528e-285	2.43134	0.474	0.037	9.48445e-281
Day 3	iECM Infarct	Folr2	0	2.42801	0.837	0.145	0
Day 3	iECM Infarct	Cpq	8.13359e-256	2.42797	0.415	0.026	2.0556e-251
Day 3	iECM Infarct	LOC100911238	7.47345e-210	2.42704	0.396	0.043	1.88876e-205
Day 3	iECM Infarct	Col6a1	5.11122e-168	2.41567	0.284	0.016	1.29176e-163
Day 3	iECM Infarct	Armc9	5.74725e-150	2.41095	0.244	0.01	1.4525e-145
Day 3	iECM Infarct	Smpdl3a	0	2.40836	0.931	0.266	0
Day 3	iECM Infarct	Asgr2	2.38756e-161	2.40062	0.284	0.019	6.03408e-157
Day 3	iECM Infarct	Tmem86a	0	2.39591	0.624	0.067	0
Day 3	iECM Infarct	Slc27a3	2.2753e-122	2.3955	0.224	0.017	5.75036e-118
Day 3	iECM Infarct	Ccdc8	8.78458e-174	2.38885	0.302	0.02	2.22013e-169
Day 3	iECM Infarct	Fkbp10	0	2.37703	0.85	0.134	0
Day 3	iECM Infarct	Rgs10	0	2.37467	0.802	0.115	0
Day 3	iECM Infarct	Carmil1	1.42843e-131	2.36978	0.228	0.013	3.61007e-127
Day 3	iECM Infarct	Olfml2b	1.38744e-306	2.3639	0.504	0.039	3.50647e-302
Day 3	iECM Infarct	Cenph	2.66448e-164	2.36379	0.285	0.018	6.73395e-160
Day 3	iECM Infarct	Numbl	5.96712e-275	2.36058	0.455	0.033	1.50807e-270
Day 3	iECM Infarct	Cenpm	9.84968e-158	2.36039	0.268	0.015	2.48931e-153
Day 3	iECM Infarct	Ccna2	9.42617e-221	2.35811	0.356	0.018	2.38228e-216
Day 3	iECM Infarct	Asf1b	9.08876e-131	2.35679	0.232	0.015	2.297e-126
Day 3	iECM Infarct	Slc38a4	2.29096e-127	2.34772	0.222	0.013	5.78995e-123
Day 3	iECM Infarct	Igf1	0	2.34525	0.739	0.089	0
Day 3	iECM Infarct	Slc9a9	1.0436e-133	2.34154	0.232	0.014	2.63749e-129
Day 3	iECM Infarct	Tk1	7.33406e-297	2.33261	0.481	0.033	1.85354e-292
Day 3	iECM Infarct	Fkbp9	0	2.32858	0.773	0.102	0
Day 3	iECM Infarct	Aoc3	0	2.32244	0.536	0.035	0
Day 3	iECM Infarct	Dhrs3	2.29849e-307	2.31984	0.513	0.043	5.80899e-303
Day 3	iECM Infarct	Plod2	0	2.31469	0.864	0.176	0
Day 3	iECM Infarct	Glb1	0	2.31019	0.683	0.075	0
Day 3	iECM Infarct	Dpep2	2.24876e-132	2.30733	0.243	0.019	5.6833e-128
Day 3	iECM Infarct	Maged1	0	2.30722	0.832	0.155	0
Day 3	iECM Infarct	Pld3	0	2.30672	0.941	0.349	0
Day 3	iECM Infarct	Tcf19	1.93588e-192	2.30069	0.336	0.024	4.89256e-188
Day 3	iECM Infarct	Tnnt3	1.68211e-159	2.29442	0.279	0.019	4.25119e-155
Day 3	iECM Infarct	Chpf	0	2.29272	0.807	0.114	0
Day 3	iECM Infarct	Aurkb	3.9623e-189	2.28721	0.318	0.019	1.00139e-184
Day 3	iECM Infarct	Paqr4	7.71289e-260	2.28098	0.45	0.038	1.94928e-255
Day 3	iECM Infarct	Snai2	3.78878e-136	2.27553	0.233	0.013	9.57539e-132
Day 3	iECM Infarct	Tpm2	0	2.26908	0.925	0.23	0
Day 3	iECM Infarct	Snx33	9.07494e-127	2.26578	0.229	0.016	2.29351e-122
Day 3	iECM Infarct	Emilin1	0	2.25736	0.887	0.188	0
Day 3	iECM Infarct	Syt11	4.9486e-126	2.25718	0.222	0.014	1.25066e-121
Day 3	iECM Infarct	Dnm1	5.82534e-220	2.25192	0.369	0.024	1.47224e-215
Day 3	iECM Infarct	Oplah	0	2.2509	0.565	0.054	0
Day 3	iECM Infarct	Armcx2	3.56778e-304	2.25001	0.511	0.043	9.01684e-300
Day 3	iECM Infarct	Ppial4d	0	2.23544	0.789	0.152	0
Day 3	iECM Infarct	Cdkn2c	3.11337e-242	2.23147	0.404	0.027	7.86843e-238
Day 3	iECM Infarct	Pla2g6	8.13041e-124	2.22987	0.225	0.017	2.0548e-119
Day 3	iECM Infarct	Abhd12	0	2.22427	0.772	0.113	0
Day 3	iECM Infarct	Gusb	0	2.21898	0.607	0.064	0
Day 3	iECM Infarct	Nnmt	3.25049e-171	2.21685	0.283	0.014	8.21496e-167
Day 3	iECM Infarct	Pi16	0	2.20312	0.674	0.082	0
Day 3	iECM Infarct	Tbxas1	0	2.20307	0.638	0.071	0
Day 3	iECM Infarct	Rnaseh2c	1.16333e-189	2.20022	0.333	0.025	2.94008e-185
Day 3	iECM Infarct	Fbln2	0	2.19612	0.855	0.163	0
Day 3	iECM Infarct	Fkbp14	2.11581e-169	2.18484	0.294	0.019	5.34729e-165
Day 3	iECM Infarct	Ttyh3	2.20192e-296	2.18089	0.521	0.051	5.56491e-292
Day 3	iECM Infarct	Scly	4.84476e-197	2.17639	0.353	0.029	1.22442e-192
Day 3	iECM Infarct	Ptgs1	1.46171e-208	2.17309	0.357	0.025	3.69418e-204
Day 3	iECM Infarct	Lbp	2.28506e-136	2.17195	0.263	0.025	5.77502e-132
Day 3	iECM Infarct	Ndn	3.06075e-131	2.1619	0.239	0.018	7.73542e-127
Day 3	iECM Infarct	Ppic	0	2.16055	0.733	0.106	0
Day 3	iECM Infarct	Fbln1	0	2.15818	0.703	0.092	0
Day 3	iECM Infarct	Prdx4	0	2.14338	0.784	0.118	0
Day 3	iECM Infarct	LOC100359539	0	2.14041	0.602	0.074	0
Day 3	iECM Infarct	Man2b2	0	2.12775	0.609	0.07	0
Day 3	iECM Infarct	Col5a3	0	2.12762	0.66	0.094	0
Day 3	iECM Infarct	Glt8d1	0	2.1276	0.54	0.053	0
Day 3	iECM Infarct	Galm	1.25496e-119	2.11927	0.215	0.014	3.17167e-115
Day 3	iECM Infarct	Gm2a	0	2.11817	0.964	0.401	0
Day 3	iECM Infarct	Scarf2	0	2.11595	0.543	0.053	0
Day 3	iECM Infarct	Tcirg1	0	2.11583	0.81	0.135	0
Day 3	iECM Infarct	Dpp7	0	2.1134	0.904	0.221	0
Day 3	iECM Infarct	Pyroxd2	1.9129e-152	2.10894	0.279	0.022	4.83447e-148
Day 3	iECM Infarct	Ctla2a	3.68417e-207	2.1007	0.383	0.037	9.31101e-203
Day 3	iECM Infarct	Cenpe	8.38409e-158	2.09806	0.244	0.006	2.11891e-153
Day 3	iECM Infarct	Pkmyt1	1.08597e-128	2.09501	0.223	0.013	2.74456e-124
Day 3	iECM Infarct	Pld4	0	2.09152	0.661	0.092	0
Day 3	iECM Infarct	Rab13	0	2.09088	0.604	0.066	0
Day 3	iECM Infarct	Sulf2	0	2.08482	0.715	0.109	0
Day 3	iECM Infarct	Eef1a2	0	2.08161	0.699	0.12	0
Day 3	iECM Infarct	Acpp	1.20189e-129	2.07781	0.235	0.017	3.03754e-125
Day 3	iECM Infarct	Gask1b	0	2.07291	0.816	0.15	0
Day 3	iECM Infarct	Cd68	0	2.07165	0.931	0.385	0
Day 3	iECM Infarct	Timp2	0	2.06575	0.988	0.418	0
Day 3	iECM Infarct	Nudt14	1.38605e-158	2.0639	0.289	0.023	3.50296e-154
Day 3	iECM Infarct	Castor1	8.50982e-175	2.06308	0.309	0.023	2.15069e-170
Day 3	iECM Infarct	Htra3	0	2.06163	0.728	0.103	0
Day 3	iECM Infarct	Ctsa	0	2.05003	0.977	0.485	0
Day 3	iECM Infarct	Pdlim2	1.63797e-132	2.04814	0.255	0.024	4.13965e-128
Day 3	iECM Infarct	Cryl1	2.59156e-176	2.04614	0.319	0.026	6.54964e-172
Day 3	iECM Infarct	Tspan4	2.28831e-209	2.03744	0.409	0.048	5.78325e-205
Day 3	iECM Infarct	Arsb	0	2.02875	0.678	0.091	0
Day 3	iECM Infarct	LOC108349606	5.4528e-207	2.01611	0.549	0.135	1.37808e-202
Day 3	iECM Infarct	Sord	9.59163e-240	2.01546	0.434	0.041	2.42409e-235
Day 3	iECM Infarct	Engase	2.89731e-160	2.01181	0.314	0.032	7.32236e-156
Day 3	iECM Infarct	Col5a2	3.16645e-267	1.99752	0.46	0.038	8.00258e-263
Day 3	iECM Infarct	Kctd17	1.026e-157	1.98868	0.307	0.031	2.593e-153
Day 3	iECM Infarct	Hes6	2.20754e-160	1.98265	0.29	0.023	5.57911e-156
Day 3	iECM Infarct	Klhl13	5.12431e-182	1.98246	0.327	0.026	1.29507e-177
Day 3	iECM Infarct	Pkd1	0	1.98236	0.624	0.086	0
Day 3	iECM Infarct	Haus4	1.39234e-198	1.97987	0.354	0.028	3.51886e-194
Day 3	iECM Infarct	Dbn1	0	1.97104	0.714	0.103	0
Day 3	iECM Infarct	Slc25a10	2.12211e-147	1.97081	0.266	0.02	5.36322e-143
Day 3	iECM Infarct	RT1-A2	0	1.96725	0.89	0.225	0
Day 3	iECM Infarct	Aldh1a1	7.7368e-127	1.96321	0.244	0.023	1.95532e-122
Day 3	iECM Infarct	Lpin3	6.21975e-148	1.95756	0.264	0.018	1.57192e-143
Day 3	iECM Infarct	Arhgef25	7.00212e-264	1.94649	0.485	0.05	1.76965e-259
Day 3	iECM Infarct	Rtp4	7.66194e-139	1.94573	0.257	0.021	1.9364e-134
Day 3	iECM Infarct	Pafah1b3	4.60509e-136	1.94104	0.261	0.024	1.16385e-131
Day 3	iECM Infarct	Sesn1	8.87851e-192	1.9271	0.374	0.04	2.24387e-187
Day 3	iECM Infarct	Fabp4	0	1.90909	0.951	0.467	0
Day 3	iECM Infarct	Cideb	2.914e-108	1.90767	0.314	0.075	7.36456e-104
Day 3	iECM Infarct	Dlgap5	3.44968e-225	1.90623	0.368	0.021	8.71837e-221
Day 3	iECM Infarct	LOC689757	8.15003e-155	1.90516	0.284	0.023	2.05976e-150
Day 3	iECM Infarct	Mgmt	2.5412e-182	1.89826	0.348	0.035	6.42237e-178
Day 3	iECM Infarct	Eri3	6.51419e-279	1.89656	0.533	0.065	1.64633e-274
Day 3	iECM Infarct	Plbd2	0	1.8956	0.808	0.152	0
Day 3	iECM Infarct	Incenp	5.7246e-180	1.89436	0.324	0.026	1.44678e-175
Day 3	iECM Infarct	Fam189b	2.97382e-127	1.89036	0.236	0.019	7.51574e-123
Day 3	iECM Infarct	Heph	2.04661e-136	1.88682	0.249	0.019	5.17239e-132
Day 3	iECM Infarct	Prkra	2.1759e-217	1.88409	0.407	0.041	5.49914e-213
Day 3	iECM Infarct	Cgref1	7.36774e-141	1.8825	0.264	0.023	1.86205e-136
Day 3	iECM Infarct	Serping1	0	1.88246	0.832	0.162	0
Day 3	iECM Infarct	Dap	0	1.88221	0.91	0.216	0
Day 3	iECM Infarct	Dnase2	0	1.88128	0.759	0.142	0
Day 3	iECM Infarct	Cst3	0	1.87648	0.995	0.623	0
Day 3	iECM Infarct	Marveld1	0	1.87482	0.647	0.085	0
Day 3	iECM Infarct	Ptcd3	0	1.87468	0.733	0.153	0
Day 3	iECM Infarct	Prtfdc1	7.60358e-135	1.87445	0.264	0.026	1.92165e-130
Day 3	iECM Infarct	Serpinf1	0	1.87064	0.827	0.149	0
Day 3	iECM Infarct	Plekhg2	4.75321e-208	1.86208	0.413	0.049	1.20128e-203
Day 3	iECM Infarct	Plod1	0	1.8602	0.784	0.143	0
Day 3	iECM Infarct	Blnk	7.90058e-240	1.85874	0.459	0.052	1.99671e-235
Day 3	iECM Infarct	Prickle1	7.31962e-225	1.85755	0.412	0.039	1.84989e-220
Day 3	iECM Infarct	Kmt5c	2.04806e-144	1.85624	0.28	0.027	5.17605e-140
Day 3	iECM Infarct	C1s	0	1.85368	0.779	0.153	0
Day 3	iECM Infarct	Cnnm3	1.24406e-164	1.8447	0.317	0.031	3.14412e-160
Day 3	iECM Infarct	Mxd4	0	1.83726	0.762	0.13	0
Day 3	iECM Infarct	Stoml1	4.76538e-122	1.83611	0.248	0.026	1.20435e-117
Day 3	iECM Infarct	Dennd2b	8.88971e-261	1.82952	0.474	0.046	2.2467e-256
Day 3	iECM Infarct	Lrrc10	0	1.82823	0.704	0.101	0
Day 3	iECM Infarct	Slamf9	0	1.82806	0.684	0.11	0
Day 3	iECM Infarct	Slc35a2	2.76306e-117	1.82755	0.225	0.02	6.98308e-113
Day 3	iECM Infarct	Hps4	1.84531e-122	1.82425	0.242	0.024	4.66364e-118
Day 3	iECM Infarct	Colec12	0	1.82257	0.613	0.084	0
Day 3	iECM Infarct	Gpx8	0	1.82109	0.723	0.121	0
Day 3	iECM Infarct	Cybb	0	1.81419	0.918	0.319	0
Day 3	iECM Infarct	Plbd1	0	1.81402	0.67	0.106	0
Day 3	iECM Infarct	Ccdc34	9.06438e-164	1.81263	0.297	0.023	2.29084e-159
Day 3	iECM Infarct	C1qa	0	1.81237	0.81	0.166	0
Day 3	iECM Infarct	Ppdpf	0	1.81074	0.714	0.114	0
Day 3	iECM Infarct	Grb10	0	1.81021	0.683	0.095	0
Day 3	iECM Infarct	H2az2	0	1.80962	0.822	0.191	0
Day 3	iECM Infarct	Dclk1	3.33241e-160	1.80657	0.309	0.03	8.422e-156
Day 3	iECM Infarct	Aga	0	1.80025	0.589	0.072	0
Day 3	iECM Infarct	Sil1	4.13314e-202	1.79829	0.384	0.039	1.04457e-197
Day 3	iECM Infarct	Abcd1	4.34835e-202	1.79356	0.38	0.037	1.09896e-197
Day 3	iECM Infarct	Col4a5	1.22633e-131	1.79297	0.239	0.017	3.09929e-127
Day 3	iECM Infarct	Trpm4	1.8604e-120	1.78995	0.228	0.019	4.70179e-116
Day 3	iECM Infarct	Megf8	3.88632e-203	1.78611	0.409	0.05	9.82191e-199
Day 3	iECM Infarct	Sumf2	3.13656e-192	1.78092	0.378	0.042	7.92702e-188
Day 3	iECM Infarct	Col12a1	0	1.77926	0.774	0.142	0
Day 3	iECM Infarct	Peg3	1.82992e-146	1.77908	0.269	0.021	4.62475e-142
Day 3	iECM Infarct	Hps1	3.99765e-254	1.77393	0.5	0.062	1.01033e-249
Day 3	iECM Infarct	Igfbp4	0	1.77127	0.636	0.093	0
Day 3	iECM Infarct	Slfn13	8.67871e-255	1.76821	0.504	0.064	2.19337e-250
Day 3	iECM Infarct	LOC100911932	2.32005e-294	1.76363	0.576	0.078	5.86347e-290
Day 3	iECM Infarct	Papss2	1.1329e-194	1.7626	0.36	0.033	2.86317e-190
Day 3	iECM Infarct	Adgre1	3.21428e-224	1.76064	0.469	0.067	8.12345e-220
Day 3	iECM Infarct	Dhfr	1.01182e-202	1.75898	0.38	0.036	2.55717e-198
Day 3	iECM Infarct	Ms4a7	1.39746e-130	1.75651	0.268	0.03	3.53181e-126
Day 3	iECM Infarct	Smtn	5.78516e-265	1.753	0.516	0.063	1.46208e-260
Day 3	iECM Infarct	Trim59	3.9018e-130	1.75284	0.225	0.013	9.86101e-126
Day 3	iECM Infarct	Tmem51	2.36906e-133	1.73957	0.27	0.029	5.98732e-129
Day 3	iECM Infarct	NEWGENE-620180	5.04744e-213	1.7363	0.403	0.042	1.27564e-208
Day 3	iECM Infarct	Crlf1	2.52586e-116	1.73628	0.261	0.037	6.3836e-112
Day 3	iECM Infarct	Cyp7b1	5.16753e-139	1.73409	0.258	0.021	1.30599e-134
Day 3	iECM Infarct	Fgd2	2.12133e-142	1.73333	0.293	0.034	5.36125e-138
Day 3	iECM Infarct	Stn1	8.19774e-215	1.73218	0.415	0.045	2.07181e-210
Day 3	iECM Infarct	Slc48a1	0	1.72886	0.703	0.126	0
Day 3	iECM Infarct	LOC100359916	2.22524e-137	1.72848	0.317	0.049	5.62385e-133
Day 3	iECM Infarct	Sts	1.10674e-229	1.7232	0.431	0.045	2.79705e-225
Day 3	iECM Infarct	Fstl1	0	1.72289	0.775	0.15	0
Day 3	iECM Infarct	Pdcd4	0	1.72003	0.73	0.121	0
Day 3	iECM Infarct	Rhobtb3	1.6097e-116	1.71894	0.219	0.018	4.0682e-112
Day 3	iECM Infarct	Unc93b1	0	1.71572	0.905	0.254	0
Day 3	iECM Infarct	C1r	0	1.71551	0.895	0.252	0
Day 3	iECM Infarct	Mybl2	7.43029e-137	1.71514	0.258	0.022	1.87786e-132
Day 3	iECM Infarct	Tmem140	4.89608e-189	1.70828	0.367	0.039	1.23739e-184
Day 3	iECM Infarct	Usp18	1.23055e-179	1.70758	0.361	0.042	3.10998e-175
Day 3	iECM Infarct	Mpnd	1.05929e-267	1.69909	0.533	0.07	2.67714e-263
Day 3	iECM Infarct	Aebp1	0	1.69479	0.866	0.214	0
Day 3	iECM Infarct	Grcc10	0	1.69404	0.85	0.197	0
Day 3	iECM Infarct	Slc37a2	6.44886e-270	1.67886	0.665	0.148	1.62982e-265
Day 3	iECM Infarct	Abca2	3.53687e-250	1.67865	0.471	0.051	8.93872e-246
Day 3	iECM Infarct	AC126572.6	1.80107e-158	1.67794	0.315	0.033	4.55185e-154
Day 3	iECM Infarct	Mpst	5.09526e-286	1.67471	0.581	0.084	1.28772e-281
Day 3	iECM Infarct	Cxcl10	4.53668e-158	1.67402	0.298	0.027	1.14656e-153
Day 3	iECM Infarct	Slc39a11	2.88646e-181	1.67274	0.348	0.034	7.29496e-177
Day 3	iECM Infarct	Hgf	1.05586e-144	1.66746	0.265	0.021	2.66847e-140
Day 3	iECM Infarct	Lrrk1	2.4487e-222	1.66594	0.426	0.046	6.18861e-218
Day 3	iECM Infarct	Pik3r2	9.09991e-237	1.66207	0.476	0.061	2.29982e-232
Day 3	iECM Infarct	Tmem100	2.31321e-122	1.65917	0.253	0.029	5.84619e-118
Day 3	iECM Infarct	P3h1	0	1.6563	0.684	0.114	0
Day 3	iECM Infarct	Sdc2	0	1.65503	0.687	0.105	0
Day 3	iECM Infarct	Sardh	2.70244e-126	1.65392	0.259	0.029	6.82988e-122
Day 3	iECM Infarct	Ddah2	9.2216e-282	1.65287	0.587	0.091	2.33058e-277
Day 3	iECM Infarct	Gtse1	1.16346e-139	1.64889	0.245	0.015	2.9404e-135
Day 3	iECM Infarct	Slc2a4	6.29084e-109	1.64815	0.228	0.026	1.58988e-104
Day 3	iECM Infarct	Mvb12a	0	1.64744	0.7	0.113	0
Day 3	iECM Infarct	Fer	2.33573e-117	1.6417	0.247	0.029	5.90309e-113
Day 3	iECM Infarct	Gaa	0	1.63778	0.742	0.145	0
Day 3	iECM Infarct	Sertad4	5.98599e-160	1.63162	0.314	0.032	1.51284e-155
Day 3	iECM Infarct	Myof	0	1.62884	0.716	0.129	0
Day 3	iECM Infarct	Hmgn3	4.17865e-181	1.62825	0.372	0.045	1.05607e-176
Day 3	iECM Infarct	Ube2l6	1.8552e-166	1.62791	0.335	0.037	4.68864e-162
Day 3	iECM Infarct	Tbc1d17	6.70257e-251	1.62658	0.5	0.064	1.69394e-246
Day 3	iECM Infarct	Map2k5	1.06918e-183	1.62546	0.377	0.046	2.70213e-179
Day 3	iECM Infarct	Tsku	8.612e-277	1.62175	0.526	0.062	2.17651e-272
Day 3	iECM Infarct	Cnn1	5.00565e-163	1.62037	0.303	0.026	1.26508e-158
Day 3	iECM Infarct	Erp29	0	1.61566	0.942	0.395	0
Day 3	iECM Infarct	Nfatc4	8.51927e-143	1.61438	0.273	0.025	2.15307e-138
Day 3	iECM Infarct	Tubb3	1.23775e-249	1.61176	0.487	0.059	3.12817e-245
Day 3	iECM Infarct	Kdelr1	0	1.60927	0.912	0.3	0
Day 3	iECM Infarct	Trappc6a	2.11626e-230	1.60687	0.45	0.052	5.34842e-226
Day 3	iECM Infarct	Lmf2	4.36923e-261	1.60652	0.542	0.078	1.10424e-256
Day 3	iECM Infarct	St3gal5	8.23734e-292	1.60495	0.633	0.108	2.08182e-287
Day 3	iECM Infarct	Ndufa4l2	1.19492e-157	1.60446	0.309	0.031	3.01993e-153
Day 3	iECM Infarct	LOC100911372	1.41943e-236	1.60093	0.962	0.463	3.58734e-232
Day 3	iECM Infarct	Gpc1	0	1.59634	0.742	0.159	0
Day 3	iECM Infarct	Smo	2.31571e-138	1.59485	0.292	0.036	5.8525e-134
Day 3	iECM Infarct	Cog8	5.44588e-167	1.59346	0.352	0.045	1.37634e-162
Day 3	iECM Infarct	Cd276	5.12699e-296	1.59059	0.64	0.106	1.29574e-291
Day 3	iECM Infarct	AABR07065438.1	1.35678e-295	1.58939	0.916	0.328	3.42898e-291
Day 3	iECM Infarct	Tmem229b	3.4934e-214	1.58855	0.414	0.045	8.82887e-210
Day 3	iECM Infarct	Ncapg2	3.52546e-184	1.58595	0.368	0.041	8.90988e-180
Day 3	iECM Infarct	Myadm	0	1.58476	0.816	0.173	0
Day 3	iECM Infarct	Slco2b1	2.25449e-111	1.58467	0.24	0.03	5.69778e-107
Day 3	iECM Infarct	Ccng2	1.0213e-220	1.58389	0.408	0.039	2.58113e-216
Day 3	iECM Infarct	Wls	9.80049e-206	1.5829	0.401	0.044	2.47688e-201
Day 3	iECM Infarct	Layn	6.86816e-132	1.57999	0.264	0.027	1.73579e-127
Day 3	iECM Infarct	Il33	4.50775e-188	1.57784	0.39	0.049	1.13924e-183
Day 3	iECM Infarct	Renbp	1.0793e-169	1.57698	0.325	0.032	2.72772e-165
Day 3	iECM Infarct	Csf1r	0	1.57404	0.932	0.362	0
Day 3	iECM Infarct	Sat2	2.20591e-116	1.56042	0.235	0.024	5.575e-112
Day 3	iECM Infarct	Cnp	1.2829e-286	1.55734	0.585	0.086	3.24228e-282
Day 3	iECM Infarct	LOC100360117	1.47517e-289	1.55636	0.96	0.429	3.7282e-285
Day 3	iECM Infarct	Laptm4b	0	1.5557	0.726	0.143	0
Day 3	iECM Infarct	Mageh1	4.11993e-168	1.55099	0.345	0.041	1.04123e-163
Day 3	iECM Infarct	Scpep1	0	1.55042	0.936	0.364	0
Day 3	iECM Infarct	Hsd17b11	3.31108e-287	1.5495	0.599	0.091	8.36809e-283
Day 3	iECM Infarct	Prkcsh	0	1.54811	0.872	0.247	0
Day 3	iECM Infarct	Xylt2	9.97546e-192	1.54751	0.412	0.057	2.5211e-187
Day 3	iECM Infarct	Atm	5.86996e-184	1.54372	0.363	0.039	1.48352e-179
Day 3	iECM Infarct	Ifitm2	0	1.54275	0.965	0.501	0
Day 3	iECM Infarct	Haus7	5.43137e-226	1.54014	0.456	0.056	1.37267e-221
Day 3	iECM Infarct	Ptgfrn	0	1.53905	0.692	0.125	0
Day 3	iECM Infarct	Yipf1	1.74803e-252	1.53679	0.533	0.078	4.4178e-248
Day 3	iECM Infarct	Fig4	1.31551e-185	1.53587	0.359	0.037	3.32469e-181
Day 3	iECM Infarct	Dnajc22	3.11178e-119	1.53498	0.248	0.028	7.86439e-115
Day 3	iECM Infarct	Lgals3bp	0	1.53338	0.866	0.235	0
Day 3	iECM Infarct	Ggcx	0	1.53325	0.639	0.094	0
Day 3	iECM Infarct	Slc41a3	1.50304e-192	1.53282	0.391	0.048	3.79863e-188
Day 3	iECM Infarct	Rnf128	4.70391e-115	1.53213	0.238	0.026	1.18882e-110
Day 3	iECM Infarct	Ctsf	0	1.53151	0.652	0.088	0
Day 3	iECM Infarct	Naglu	4.6327e-274	1.53005	0.593	0.097	1.17082e-269
Day 3	iECM Infarct	Pmp22	0	1.52938	0.872	0.227	0
Day 3	iECM Infarct	Spats2l	2.93792e-111	1.52896	0.227	0.024	7.425e-107
Day 3	iECM Infarct	Syngr1	8.60323e-112	1.5249	0.227	0.024	2.1743e-107
Day 3	iECM Infarct	Pgls	0	1.52363	0.818	0.192	0
Day 3	iECM Infarct	Anks3	1.7043e-141	1.52133	0.301	0.037	4.30728e-137
Day 3	iECM Infarct	Aurka	7.65262e-168	1.52061	0.328	0.034	1.93405e-163
Day 3	iECM Infarct	Naprt	5.23622e-152	1.51769	0.313	0.036	1.32335e-147
Day 3	iECM Infarct	Fam167a	1.17725e-159	1.51372	0.313	0.032	2.97526e-155
Day 3	iECM Infarct	Cks2	4.19713e-274	1.51369	0.557	0.076	1.06074e-269
Day 3	iECM Infarct	Rab3d	2.0475e-157	1.50651	0.319	0.036	5.17464e-153
Day 3	iECM Infarct	Abcg1	3.90514e-186	1.50594	0.382	0.046	9.86946e-182
Day 3	iECM Infarct	Pecr	4.70412e-134	1.50301	0.271	0.029	1.18887e-129
Day 3	iECM Infarct	Efs	1.91439e-156	1.49966	0.308	0.032	4.83825e-152
Day 3	iECM Infarct	Src	2.18786e-193	1.49448	0.403	0.051	5.52938e-189
Day 3	iECM Infarct	Zfp395	2.89539e-143	1.49364	0.291	0.032	7.31751e-139
Day 3	iECM Infarct	Rasa4	8.27441e-202	1.49032	0.403	0.046	2.09119e-197
Day 3	iECM Infarct	Limd2	4.40672e-299	1.48991	0.628	0.1	1.11371e-294
Day 3	iECM Infarct	Ifi44	4.66672e-172	1.4881	0.381	0.054	1.17942e-167
Day 3	iECM Infarct	Zfp384	7.52691e-159	1.48721	0.332	0.041	1.90228e-154
Day 3	iECM Infarct	Thra	5.96411e-136	1.48471	0.313	0.046	1.50731e-131
Day 3	iECM Infarct	Rpp25	5.62413e-138	1.4818	0.28	0.03	1.42139e-133
Day 3	iECM Infarct	Tgfb1	2.12436e-300	1.48148	0.702	0.139	5.36889e-296
Day 3	iECM Infarct	Dcxr	1.60008e-113	1.47829	0.25	0.033	4.04389e-109
Day 3	iECM Infarct	Septin4	1.08359e-137	1.47815	0.285	0.033	2.73856e-133
Day 3	iECM Infarct	Cfh	0	1.47607	0.892	0.246	0
Day 3	iECM Infarct	Deaf1	3.18755e-145	1.4745	0.3	0.034	8.05589e-141
Day 3	iECM Infarct	Cep89	1.47358e-131	1.47383	0.282	0.035	3.72418e-127
Day 3	iECM Infarct	Tceal9	0	1.47082	0.735	0.139	0
Day 3	iECM Infarct	Selenoh	0	1.47058	0.868	0.317	0
Day 3	iECM Infarct	Arhgap11a	3.06387e-190	1.46468	0.368	0.038	7.74332e-186
Day 3	iECM Infarct	Pbxip1	0	1.46019	0.658	0.101	0
Day 3	iECM Infarct	Slc66a3	4.67137e-255	1.45988	0.537	0.078	1.1806e-250
Day 3	iECM Infarct	Erlec1	5.20946e-262	1.45948	0.577	0.095	1.31659e-257
Day 3	iECM Infarct	Gga2	1.8383e-279	1.45679	0.614	0.103	4.64594e-275
Day 3	iECM Infarct	Tppp3	6.73838e-135	1.45127	0.302	0.043	1.70299e-130
Day 3	iECM Infarct	Grn	0	1.45113	0.984	0.643	0
Day 3	iECM Infarct	Anapc2	1.51695e-258	1.45088	0.559	0.088	3.8338e-254
Day 3	iECM Infarct	Ptov1	0	1.45081	0.819	0.207	0
Day 3	iECM Infarct	Cln6	4.04877e-196	1.44993	0.4	0.049	1.02325e-191
Day 3	iECM Infarct	LOC100909725	5.22041e-175	1.4447	0.361	0.044	1.31935e-170
Day 3	iECM Infarct	Eva1b	0	1.44348	0.71	0.141	0
Day 3	iECM Infarct	LOC100911456	3.50822e-191	1.4404	0.373	0.04	8.86632e-187
Day 3	iECM Infarct	RGD1561149	1.43728e-124	1.43995	0.274	0.036	3.63244e-120
Day 3	iECM Infarct	Large1	1.20594e-110	1.43463	0.235	0.028	3.04778e-106
Day 3	iECM Infarct	Cdr2l	3.21613e-188	1.43118	0.426	0.065	8.12812e-184
Day 3	iECM Infarct	Zfp358	6.36427e-127	1.43054	0.274	0.035	1.60844e-122
Day 3	iECM Infarct	Kdelr3	1.00092e-295	1.42986	0.709	0.149	2.52962e-291
Day 3	iECM Infarct	Ift46	3.58959e-169	1.42915	0.343	0.039	9.07197e-165
Day 3	iECM Infarct	Lamb2	0	1.42698	0.823	0.209	0
Day 3	iECM Infarct	Igfbp7	0	1.42548	0.98	0.515	0
Day 3	iECM Infarct	Lyve1	4.13323e-116	1.42055	0.276	0.043	1.04459e-111
Day 3	iECM Infarct	Isoc2b	5.31122e-161	1.41774	0.366	0.054	1.3423e-156
Day 3	iECM Infarct	Dcakd	4.03394e-210	1.40968	0.442	0.059	1.0195e-205
Day 3	iECM Infarct	Atp13a2	1.19904e-258	1.40919	0.622	0.121	3.03034e-254
Day 3	iECM Infarct	Sting1	6.22736e-144	1.40858	0.314	0.041	1.57384e-139
Day 3	iECM Infarct	Tacc3	1.44631e-236	1.40644	0.448	0.047	3.65525e-232
Day 3	iECM Infarct	Ehmt2	0	1.40598	0.704	0.131	0
Day 3	iECM Infarct	Cdk5	1.17998e-187	1.40573	0.413	0.059	2.98216e-183
Day 3	iECM Infarct	Uap1l1	8.643e-199	1.40486	0.458	0.074	2.18435e-194
Day 3	iECM Infarct	Slc22a17	1.39845e-149	1.40191	0.319	0.04	3.53429e-145
Day 3	iECM Infarct	Srl	1.9945e-188	1.39918	0.476	0.091	5.04069e-184
Day 3	iECM Infarct	Srpx	2.55524e-271	1.39746	0.592	0.097	6.45785e-267
Day 3	iECM Infarct	Nt5dc2	8.35024e-239	1.39646	0.495	0.066	2.11036e-234
Day 3	iECM Infarct	Wipi1	3.58148e-262	1.39639	0.575	0.093	9.05147e-258
Day 3	iECM Infarct	Scarb1	1.80198e-267	1.3948	0.607	0.108	4.55413e-263
Day 3	iECM Infarct	Abhd4	3.97766e-213	1.39324	0.425	0.051	1.00528e-208
Day 3	iECM Infarct	Necab3	5.88129e-118	1.39322	0.243	0.026	1.48638e-113
Day 3	iECM Infarct	Gsdmd	1.45799e-189	1.39181	0.41	0.057	3.68477e-185
Day 3	iECM Infarct	Meis1	3.01814e-116	1.39085	0.256	0.033	7.62774e-112
Day 3	iECM Infarct	Tp53inp2	2.78172e-240	1.38996	0.555	0.097	7.03024e-236
Day 3	iECM Infarct	Rab34	6.85212e-266	1.38957	0.601	0.102	1.73174e-261
Day 3	iECM Infarct	Twsg1	3.35387e-184	1.38842	0.38	0.047	8.47624e-180
Day 3	iECM Infarct	P3h4	1.96519e-228	1.38761	0.524	0.087	4.96662e-224
Day 3	iECM Infarct	Ckb	0	1.38203	0.952	0.467	0
Day 3	iECM Infarct	Pros1	1.06661e-228	1.3814	0.487	0.07	2.69564e-224
Day 3	iECM Infarct	Bmp1	3.02548e-255	1.38088	0.633	0.128	7.64629e-251
Day 3	iECM Infarct	Rnaseh2a	1.42122e-210	1.37964	0.476	0.075	3.59184e-206
Day 3	iECM Infarct	Klc4	1.31745e-140	1.37819	0.298	0.036	3.32959e-136
Day 3	iECM Infarct	Rnf144a	1.51162e-117	1.37743	0.237	0.024	3.82031e-113
Day 3	iECM Infarct	Ctps2	1.30401e-187	1.37585	0.404	0.055	3.29563e-183
Day 3	iECM Infarct	C1qb	2.01989e-302	1.37519	0.715	0.147	5.10486e-298
Day 3	iECM Infarct	Atg9a	1.64655e-247	1.37247	0.548	0.089	4.16132e-243
Day 3	iECM Infarct	Jmjd8	1.3886e-146	1.37173	0.349	0.056	3.5094e-142
Day 3	iECM Infarct	Lipa	0	1.3691	0.836	0.241	0
Day 3	iECM Infarct	Capn1	4.53642e-228	1.36851	0.513	0.082	1.14649e-223
Day 3	iECM Infarct	Bex3	1.83344e-216	1.36604	0.469	0.068	4.63365e-212
Day 3	iECM Infarct	Tnfaip8l2	0	1.36301	0.769	0.178	0
Day 3	iECM Infarct	Inafm1	4.47834e-125	1.35895	0.279	0.038	1.13181e-120
Day 3	iECM Infarct	Stom	0	1.35867	0.84	0.235	0
Day 3	iECM Infarct	Atp8b2	5.43845e-167	1.35704	0.373	0.054	1.37446e-162
Day 3	iECM Infarct	Creg1	1.316e-283	1.3568	0.646	0.123	3.32592e-279
Day 3	iECM Infarct	Gpnmb	0	1.35391	0.985	0.765	0
Day 3	iECM Infarct	RGD1310127	5.92553e-147	1.3482	0.298	0.033	1.49756e-142
Day 3	iECM Infarct	Crtapl1	1.98028e-305	1.34552	0.686	0.126	5.00476e-301
Day 3	iECM Infarct	Plekhf1	1.0282e-109	1.34372	0.238	0.03	2.59858e-105
Day 3	iECM Infarct	Ergic3	0	1.34371	0.792	0.174	0
Day 3	iECM Infarct	Plk4	3.70902e-115	1.3424	0.23	0.023	9.3738e-111
Day 3	iECM Infarct	Ly86	4.99065e-195	1.34235	0.427	0.061	1.26129e-190
Day 3	iECM Infarct	Sik3	1.11103e-116	1.34127	0.262	0.036	2.80791e-112
Day 3	iECM Infarct	Nme3	2.16999e-125	1.33956	0.251	0.026	5.48422e-121
Day 3	iECM Infarct	Specc1	4.15734e-184	1.33839	0.353	0.035	1.05068e-179
Day 3	iECM Infarct	Nsmf	4.61374e-127	1.33734	0.27	0.032	1.16603e-122
Day 3	iECM Infarct	Man2c1	5.80634e-198	1.332	0.442	0.067	1.46744e-193
Day 3	iECM Infarct	Cfd	2.39561e-249	1.33143	0.601	0.118	6.05441e-245
Day 3	iECM Infarct	Bcl2l11	2.69517e-147	1.33118	0.292	0.03	6.8115e-143
Day 3	iECM Infarct	Gna15	3.22357e-193	1.33096	0.447	0.071	8.14694e-189
Day 3	iECM Infarct	Os9	0	1.3303	0.755	0.16	0
Day 3	iECM Infarct	Pln	1.64291e-268	1.3299	0.961	0.5	4.15213e-264
Day 3	iECM Infarct	Cdk5rap2	5.64823e-109	1.3278	0.231	0.027	1.42748e-104
Day 3	iECM Infarct	Vat1	0	1.32536	0.904	0.353	0
Day 3	iECM Infarct	Ccni	0	1.32511	0.754	0.157	0
Day 3	iECM Infarct	Manba	1.70831e-116	1.32377	0.241	0.027	4.31741e-112
Day 3	iECM Infarct	St6galnac6	1.93423e-118	1.32126	0.264	0.036	4.88837e-114
Day 3	iECM Infarct	Kctd15	8.21271e-174	1.31611	0.341	0.036	2.0756e-169
Day 3	iECM Infarct	Agrn	8.75817e-172	1.31448	0.408	0.067	2.21345e-167
Day 3	iECM Infarct	Cirbp	8.16062e-143	1.31304	0.294	0.033	2.06243e-138
Day 3	iECM Infarct	Steap3	1.3868e-227	1.31214	0.522	0.086	3.50487e-223
Day 3	iECM Infarct	Mylk	6.05614e-186	1.31211	0.364	0.039	1.53057e-181
Day 3	iECM Infarct	Rdm1	2.05444e-108	1.31197	0.25	0.036	5.1922e-104
Day 3	iECM Infarct	Zfp260.1	3.40394e-210	1.30968	0.467	0.07	8.60278e-206
Day 3	iECM Infarct	Blvra	3.61559e-256	1.30815	0.587	0.102	9.13767e-252
Day 3	iECM Infarct	Calhm2	4.78477e-156	1.30659	0.37	0.059	1.20925e-151
Day 3	iECM Infarct	Tgfbr1	0	1.30601	0.709	0.135	0
Day 3	iECM Infarct	Idh1	1.44458e-295	1.30277	0.683	0.133	3.65088e-291
Day 3	iECM Infarct	Rassf4	9.55063e-151	1.30269	0.377	0.067	2.41373e-146
Day 3	iECM Infarct	Bcam	4.67965e-241	1.29805	0.594	0.116	1.18269e-236
Day 3	iECM Infarct	Cnrip1	5.89596e-119	1.29714	0.27	0.037	1.49009e-114
Day 3	iECM Infarct	Pgm3	4.13252e-166	1.29571	0.367	0.051	1.04441e-161
Day 3	iECM Infarct	Ptms	0	1.29264	0.959	0.387	0
Day 3	iECM Infarct	Coro6	7.79689e-118	1.2903	0.277	0.042	1.97051e-113
Day 3	iECM Infarct	Myh11	9.49234e-112	1.28913	0.238	0.029	2.399e-107
Day 3	iECM Infarct	Crip1	0	1.28887	0.984	0.663	0
Day 3	iECM Infarct	As3mt	1.82064e-114	1.28354	0.265	0.038	4.6013e-110
Day 3	iECM Infarct	Dpcd	1.29955e-175	1.28272	0.388	0.055	3.28436e-171
Day 3	iECM Infarct	Cant1	3.62484e-195	1.28178	0.431	0.063	9.16106e-191
Day 3	iECM Infarct	Qsox1	8.61982e-254	1.27971	0.566	0.091	2.17849e-249
Day 3	iECM Infarct	Ptprf	1.88614e-164	1.279	0.351	0.045	4.76683e-160
Day 3	iECM Infarct	Gamt	1.18644e-160	1.27811	0.363	0.053	2.99849e-156
Day 3	iECM Infarct	Asah1	7.24799e-287	1.27735	0.732	0.164	1.83178e-282
Day 3	iECM Infarct	Tsc22d3	9.35861e-294	1.27528	0.698	0.138	2.3652e-289
Day 3	iECM Infarct	Dcn	1.3129e-302	1.2732	0.99	0.652	3.3181e-298
Day 3	iECM Infarct	Tyk2	8.16086e-168	1.27114	0.411	0.071	2.06249e-163
Day 3	iECM Infarct	Tex9	2.13238e-101	1.26947	0.234	0.033	5.38917e-97
Day 3	iECM Infarct	Eef1akmt1	3.54944e-144	1.26851	0.32	0.044	8.9705e-140
Day 3	iECM Infarct	S100a13	6.70606e-236	1.26744	0.516	0.078	1.69482e-231
Day 3	iECM Infarct	Fam20c	1.56841e-235	1.26634	0.83	0.331	3.96385e-231
Day 3	iECM Infarct	Tpp1	3.11321e-286	1.26537	0.763	0.188	7.86803e-282
Day 3	iECM Infarct	Atp9b	2.63099e-173	1.26423	0.391	0.058	6.64931e-169
Day 3	iECM Infarct	Ypel3	0	1.26313	0.724	0.135	0
Day 3	iECM Infarct	Selenoo	4.31717e-174	1.26289	0.369	0.048	1.09108e-169
Day 3	iECM Infarct	Cnpy2	8.2553e-287	1.26268	0.827	0.263	2.08636e-282
Day 3	iECM Infarct	Antkmt	2.83038e-165	1.25823	0.375	0.055	7.15321e-161
Day 3	iECM Infarct	Nicn1	1.78317e-132	1.2552	0.313	0.048	4.50659e-128
Day 3	iECM Infarct	Gpr89b	9.19413e-114	1.25418	0.271	0.042	2.32363e-109
Day 3	iECM Infarct	Fam149a	1.29004e-111	1.25222	0.242	0.03	3.26031e-107
Day 3	iECM Infarct	Tpi1	2.91074e-198	1.24925	0.512	0.102	7.35631e-194
Day 3	iECM Infarct	Ptdss2	1.20446e-172	1.24685	0.417	0.07	3.04402e-168
Day 3	iECM Infarct	Asb2	1.59577e-198	1.24672	0.568	0.133	4.03298e-194
Day 3	iECM Infarct	Ikbip	2.936e-224	1.24667	0.518	0.087	7.42016e-220
Day 3	iECM Infarct	Pon2	1.3639e-245	1.24609	0.597	0.114	3.44698e-241
Day 3	iECM Infarct	Mtch1	0	1.24543	0.924	0.349	0
Day 3	iECM Infarct	Zfp46	1.04126e-132	1.24482	0.306	0.045	2.63157e-128
Day 3	iECM Infarct	Abhd8	1.23534e-103	1.24441	0.244	0.036	3.12207e-99
Day 3	iECM Infarct	Pmf1	1.39458e-142	1.24439	0.298	0.035	3.52453e-138
Day 3	iECM Infarct	Farp1	6.0749e-225	1.24368	0.498	0.076	1.53531e-220
Day 3	iECM Infarct	Nbas	4.13571e-133	1.24096	0.292	0.038	1.04522e-128
Day 3	iECM Infarct	Ifi27	0	1.24086	0.956	0.536	0
Day 3	iECM Infarct	Itm2c	0	1.24005	0.879	0.284	0
Day 3	iECM Infarct	Zfp385a	3.43871e-156	1.23731	0.366	0.057	8.69065e-152
Day 3	iECM Infarct	Fads1	8.39961e-240	1.23495	0.547	0.089	2.12283e-235
Day 3	iECM Infarct	Fuca1	0	1.23374	0.873	0.261	0
Day 3	iECM Infarct	Ap3s2	2.55829e-209	1.23343	0.487	0.079	6.46557e-205
Day 3	iECM Infarct	Serpine2	1.27271e-205	1.23274	0.472	0.076	3.21651e-201
Day 3	iECM Infarct	Gpc4	1.41965e-126	1.23189	0.305	0.049	3.58788e-122
Day 3	iECM Infarct	Mras	1.11959e-115	1.2273	0.282	0.045	2.82953e-111
Day 3	iECM Infarct	Ick	2.32703e-105	1.22543	0.232	0.03	5.8811e-101
Day 3	iECM Infarct	Abcb6	4.30462e-153	1.22536	0.363	0.058	1.08791e-148
Day 3	iECM Infarct	Evl	6.24035e-176	1.22493	0.377	0.05	1.57712e-171
Day 3	iECM Infarct	Fto	7.9351e-180	1.22459	0.409	0.062	2.00544e-175
Day 3	iECM Infarct	Cd74	0	1.22095	0.996	0.712	0
Day 3	iECM Infarct	Foxp4	3.6115e-114	1.2197	0.273	0.042	9.12735e-110
Day 3	iECM Infarct	Retreg2	1.22112e-214	1.21668	0.489	0.078	3.08613e-210
Day 3	iECM Infarct	Oxa1l	9.10338e-275	1.21563	0.69	0.147	2.3007e-270
Day 3	iECM Infarct	Chchd5	8.30925e-220	1.2149	0.501	0.08	2.1e-215
Day 3	iECM Infarct	Gramd1a	1.76587e-252	1.21428	0.615	0.119	4.46289e-248
Day 3	iECM Infarct	S1pr2	5.94955e-225	1.21236	0.547	0.099	1.50363e-220
Day 3	iECM Infarct	Rbck1	2.02167e-237	1.21063	0.575	0.106	5.10938e-233
Day 3	iECM Infarct	Ermard	2.11334e-110	1.20806	0.239	0.03	5.34104e-106
Day 3	iECM Infarct	Stx5	9.38649e-259	1.20756	0.602	0.107	2.37225e-254
Day 3	iECM Infarct	Col8a1	1.70655e-223	1.20136	0.612	0.135	4.31295e-219
Day 3	iECM Infarct	Arsa	2.04088e-129	1.19923	0.321	0.054	5.15792e-125
Day 3	iECM Infarct	Ifi35	1.26021e-157	1.19777	0.339	0.044	3.18493e-153
Day 3	iECM Infarct	Dse	2.15853e-227	1.19661	0.616	0.136	5.45526e-223
Day 3	iECM Infarct	Atraid	1.00378e-183	1.19658	0.412	0.061	2.53686e-179
Day 3	iECM Infarct	Rfc3	2.1743e-171	1.19607	0.395	0.059	5.49511e-167
Day 3	iECM Infarct	Cdk19	1.35291e-157	1.19489	0.356	0.052	3.41921e-153
Day 3	iECM Infarct	Csrp1	5.46313e-296	1.19452	0.914	0.394	1.3807e-291
Day 3	iECM Infarct	Eef2k	3.31126e-200	1.19414	0.483	0.084	8.36854e-196
Day 3	iECM Infarct	Lrpap1	1.96377e-257	1.19356	0.613	0.114	4.96304e-253
Day 3	iECM Infarct	Chpf2	2.47849e-213	1.19314	0.482	0.076	6.26388e-209
Day 3	iECM Infarct	Lrrc45	1.40516e-191	1.19287	0.436	0.067	3.55126e-187
Day 3	iECM Infarct	Zfat	1.34415e-166	1.19023	0.357	0.047	3.39707e-162
Day 3	iECM Infarct	Tradd	2.52616e-143	1.18991	0.348	0.057	6.38437e-139
Day 3	iECM Infarct	Sh3glb2	6.68816e-133	1.18982	0.334	0.057	1.6903e-128
Day 3	iECM Infarct	Cc2d1a	5.2855e-129	1.1871	0.306	0.047	1.3358e-124
Day 3	iECM Infarct	Clstn1	9.27714e-277	1.18627	0.736	0.171	2.34461e-272
Day 3	iECM Infarct	Fopnl	1.69181e-234	1.18115	0.519	0.08	4.27571e-230
Day 3	iECM Infarct	Ilvbl	1.28029e-147	1.1796	0.346	0.053	3.23567e-143
Day 3	iECM Infarct	Gatm	1.37246e-191	1.17288	0.437	0.067	3.46861e-187
Day 3	iECM Infarct	Naaa	1.13627e-234	1.17247	0.51	0.075	2.8717e-230
Day 3	iECM Infarct	Nenf	1.16551e-284	1.1715	0.748	0.179	2.94559e-280
Day 3	iECM Infarct	Kidins220	2.12683e-237	1.16919	0.57	0.104	5.37515e-233
Day 3	iECM Infarct	Kdm4b	7.28402e-123	1.16748	0.281	0.04	1.84089e-118
Day 3	iECM Infarct	Urm1	3.38539e-147	1.16726	0.366	0.063	8.5559e-143
Day 3	iECM Infarct	Pdgfrb	4.65403e-264	1.16667	0.801	0.234	1.17621e-259
Day 3	iECM Infarct	Reep4	9.93256e-160	1.16653	0.355	0.049	2.51026e-155
Day 3	iECM Infarct	Tpra1	1.83821e-210	1.16532	0.486	0.079	4.6457e-206
Day 3	iECM Infarct	Ppp1r14a	2.95551e-181	1.16472	0.434	0.072	7.46947e-177
Day 3	iECM Infarct	Ppp2r5c	5.21909e-194	1.16107	0.419	0.057	1.31902e-189
Day 3	iECM Infarct	Galk2	5.00668e-192	1.16096	0.44	0.068	1.26534e-187
Day 3	iECM Infarct	Vps18	8.48927e-127	1.15971	0.3	0.046	2.14549e-122
Day 3	iECM Infarct	LOC100362339	4.81036e-120	1.15954	0.272	0.038	1.21572e-115
Day 3	iECM Infarct	Cxcl12	3.85321e-212	1.15857	0.584	0.128	9.73822e-208
Day 3	iECM Infarct	Leprot	5.67736e-232	1.1575	0.643	0.147	1.43484e-227
Day 3	iECM Infarct	Rhox5	5.01251e-117	1.15623	0.248	0.029	1.26681e-112
Day 3	iECM Infarct	Aldh7a1	3.60944e-238	1.15584	0.638	0.14	9.12213e-234
Day 3	iECM Infarct	Gpsm1	2.52087e-195	1.15533	0.503	0.098	6.37098e-191
Day 3	iECM Infarct	Dhcr24	2.1322e-169	1.1543	0.378	0.054	5.38872e-165
Day 3	iECM Infarct	Ccs	1.02549e-216	1.15274	0.508	0.085	2.59172e-212
Day 3	iECM Infarct	Ndor1	1.85054e-107	1.15164	0.245	0.034	4.67687e-103
Day 3	iECM Infarct	Entpd4	1.6371e-111	1.15108	0.269	0.042	4.13745e-107
Day 3	iECM Infarct	Sra1	1.36961e-242	1.15103	0.648	0.143	3.46142e-238
Day 3	iECM Infarct	Zfp386	2.25407e-161	1.14905	0.376	0.058	5.69671e-157
Day 3	iECM Infarct	Ppt2	9.89746e-203	1.14812	0.481	0.082	2.50139e-198
Day 3	iECM Infarct	Vnn1	2.49629e-153	1.1467	0.354	0.054	6.30887e-149
Day 3	iECM Infarct	Rtel1	4.03993e-134	1.14595	0.299	0.04	1.02101e-129
Day 3	iECM Infarct	Cyp4v3	2.62484e-163	1.14417	0.357	0.049	6.63376e-159
Day 3	iECM Infarct	Trpv2	4.09088e-245	1.14199	0.708	0.182	1.03389e-240
Day 3	iECM Infarct	Ppm1h	1.79904e-116	1.13768	0.255	0.032	4.54671e-112
Day 3	iECM Infarct	Tnfsf12	1.20256e-249	1.13651	0.666	0.146	3.03923e-245
Day 3	iECM Infarct	AABR07063281.1	5.77594e-105	1.13589	0.228	0.028	1.45975e-100
Day 3	iECM Infarct	Kifap3	2.86759e-185	1.13582	0.442	0.074	7.24727e-181
Day 3	iECM Infarct	Sidt2	2.23134e-290	1.13453	0.747	0.167	5.63926e-286
Day 3	iECM Infarct	Cyb5r3	2.55783e-263	1.13414	0.739	0.185	6.4644e-259
Day 3	iECM Infarct	Nmral1	4.51528e-144	1.13351	0.319	0.043	1.14115e-139
Day 3	iECM Infarct	Pigt	6.25298e-257	1.1334	0.681	0.151	1.58032e-252
Day 3	iECM Infarct	Anxa5	1.52126e-281	1.13335	0.93	0.449	3.84468e-277
Day 3	iECM Infarct	Stard3	4.74266e-224	1.13321	0.607	0.132	1.19861e-219
Day 3	iECM Infarct	Tpst1	6.61252e-137	1.1328	0.332	0.053	1.67118e-132
Day 3	iECM Infarct	Arfip2	4.11782e-212	1.13082	0.514	0.091	1.0407e-207
Day 3	iECM Infarct	Clec10a	9.00149e-250	1.13006	0.702	0.168	2.27495e-245
Day 3	iECM Infarct	Tmem132a	9.38857e-196	1.12935	0.487	0.088	2.37277e-191
Day 3	iECM Infarct	Tm7sf2	1.60475e-159	1.12895	0.398	0.07	4.05567e-155
Day 3	iECM Infarct	Mettl7a	8.64756e-138	1.12828	0.37	0.071	2.1855e-133
Day 3	iECM Infarct	Zdhhc4	2.84884e-139	1.12713	0.342	0.056	7.19988e-135
Day 3	iECM Infarct	Cyth4	2.77157e-248	1.12652	0.714	0.181	7.00458e-244
Day 3	iECM Infarct	Spr	6.38158e-212	1.12524	0.503	0.086	1.61282e-207
Day 3	iECM Infarct	Afap1	5.83826e-202	1.12483	0.467	0.075	1.4755e-197
Day 3	iECM Infarct	Mast3	2.353e-140	1.12324	0.337	0.053	5.94674e-136
Day 3	iECM Infarct	Arpin	6.693e-148	1.12247	0.323	0.042	1.69152e-143
Day 3	iECM Infarct	Sgsm2	1.44543e-109	1.12074	0.23	0.026	3.65304e-105
Day 3	iECM Infarct	Rfc2	2.95896e-169	1.12054	0.387	0.057	7.47818e-165
Day 3	iECM Infarct	P4hb	0	1.12048	0.994	0.743	0
Day 3	iECM Infarct	Pced1a	2.44168e-154	1.1193	0.339	0.046	6.17087e-150
Day 3	iECM Infarct	RGD1559482	1.63554e-251	1.11794	0.944	0.582	4.1335e-247
Day 3	iECM Infarct	Zdhhc9	4.57411e-131	1.11687	0.304	0.045	1.15602e-126
Day 3	iECM Infarct	Them6	1.15396e-107	1.11645	0.257	0.039	2.91642e-103
Day 3	iECM Infarct	Cnpy3	9.22794e-235	1.1157	0.629	0.137	2.33218e-230
Day 3	iECM Infarct	Selenom	3.38457e-280	1.11524	0.93	0.417	8.55383e-276
Day 3	iECM Infarct	Dchs1	2.534e-201	1.11489	0.524	0.103	6.40417e-197
Day 3	iECM Infarct	Slc50a1	4.99141e-186	1.11465	0.496	0.099	1.26148e-181
Day 3	iECM Infarct	Colgalt1	1.98789e-270	1.11231	0.806	0.23	5.02399e-266
Day 3	iECM Infarct	Rnf166	3.72032e-199	1.1115	0.446	0.067	9.40237e-195
Day 3	iECM Infarct	Hsd3b7	5.60363e-122	1.11005	0.283	0.041	1.41621e-117
Day 3	iECM Infarct	Stat2	6.9226e-183	1.10956	0.447	0.077	1.74955e-178
Day 3	iECM Infarct	Xrcc1	9.24041e-198	1.10913	0.488	0.087	2.33533e-193
Day 3	iECM Infarct	Cd302	3.47762e-285	1.10731	0.745	0.172	8.78898e-281
Day 3	iECM Infarct	Fbxw4	1.47404e-210	1.10594	0.484	0.078	3.72534e-206
Day 3	iECM Infarct	Pnpo	1.97614e-129	1.10468	0.31	0.049	4.99431e-125
Day 3	iECM Infarct	Septin5	8.85044e-146	1.10375	0.305	0.036	2.23677e-141
Day 3	iECM Infarct	Armc5	1.46848e-139	1.10349	0.352	0.061	3.7113e-135
Day 3	iECM Infarct	Plcg1	4.61294e-209	1.10013	0.536	0.103	1.16583e-204
Day 3	iECM Infarct	Stx2	7.17227e-144	1.09906	0.342	0.053	1.81265e-139
Day 3	iECM Infarct	Plxna1	5.65289e-201	1.09819	0.515	0.099	1.42865e-196
Day 3	iECM Infarct	Cdk5rap3	3.78713e-232	1.09571	0.601	0.124	9.5712e-228
Day 3	iECM Infarct	AABR07026294.1	7.73786e-226	1.09206	0.579	0.115	1.95559e-221
Day 3	iECM Infarct	Pea15	2.09415e-263	1.09041	0.865	0.298	5.29253e-259
Day 3	iECM Infarct	Tep1	1.81202e-253	1.08943	0.651	0.134	4.57952e-249
Day 3	iECM Infarct	Cpt2	6.91197e-183	1.08918	0.488	0.099	1.74686e-178
Day 3	iECM Infarct	Il3ra	6.75825e-194	1.08708	0.435	0.065	1.70801e-189
Day 3	iECM Infarct	Numa1	6.32041e-231	1.08572	0.586	0.115	1.59736e-226
Day 3	iECM Infarct	Abhd6	1.02308e-111	1.08559	0.264	0.039	2.58564e-107
Day 3	iECM Infarct	Cabin1	5.28835e-172	1.0848	0.42	0.072	1.33652e-167
Day 3	iECM Infarct	Smim19	5.03604e-185	1.08464	0.463	0.084	1.27276e-180
Day 3	iECM Infarct	Alkbh7	4.85603e-215	1.08455	0.534	0.098	1.22726e-210
Day 3	iECM Infarct	Anxa6	2.17759e-271	1.08342	0.919	0.395	5.50341e-267
Day 3	iECM Infarct	RGD1308134	8.45173e-216	1.08316	0.638	0.155	2.136e-211
Day 3	iECM Infarct	Galns	6.03292e-218	1.08305	0.493	0.078	1.5247e-213
Day 3	iECM Infarct	Agap3	2.14774e-235	1.08077	0.631	0.135	5.42798e-231
Day 3	iECM Infarct	Tmem106a	1.65413e-141	1.08016	0.316	0.044	4.18049e-137
Day 3	iECM Infarct	Prelid1	2.02459e-267	1.07823	0.926	0.456	5.11675e-263
Day 3	iECM Infarct	Fzd1	2.75852e-203	1.0754	0.527	0.105	6.97162e-199
Day 3	iECM Infarct	Nagk	1.95318e-207	1.07444	0.508	0.09	4.93627e-203
Day 3	iECM Infarct	Tmem254	8.6171e-137	1.07372	0.313	0.045	2.1778e-132
Day 3	iECM Infarct	Golgb1	5.32341e-206	1.07335	0.507	0.091	1.34539e-201
Day 3	iECM Infarct	Cope	1.19614e-264	1.07306	0.88	0.34	3.023e-260
Day 3	iECM Infarct	Ndrg1	1.47541e-204	1.07241	0.74	0.242	3.7288e-200
Day 3	iECM Infarct	Crip2	7.96108e-208	1.07088	0.948	0.474	2.012e-203
Day 3	iECM Infarct	Lztr1	2.27409e-119	1.06974	0.277	0.04	5.7473e-115
Day 3	iECM Infarct	Cln8	5.6762e-164	1.06851	0.389	0.063	1.43455e-159
Day 3	iECM Infarct	Lims2	2.54706e-118	1.06657	0.38	0.093	6.43718e-114
Day 3	iECM Infarct	Lpxn	2.62437e-189	1.06401	0.46	0.079	6.63256e-185
Day 3	iECM Infarct	Tbc1d2b	2.13072e-212	1.06376	0.548	0.107	5.38496e-208
Day 3	iECM Infarct	Lancl1	6.77011e-154	1.06286	0.363	0.057	1.71101e-149
Day 3	iECM Infarct	Creb3l1	3.86573e-212	1.06273	0.538	0.103	9.76985e-208
Day 3	iECM Infarct	Acvrl1	1.16053e-218	1.06256	0.536	0.099	2.93301e-214
Day 3	iECM Infarct	Acp2	7.43003e-197	1.06242	0.505	0.096	1.87779e-192
Day 3	iECM Infarct	Pmm1	5.28537e-225	1.0623	0.597	0.124	1.33577e-220
Day 3	iECM Infarct	Mroh1	3.56365e-144	1.06045	0.348	0.056	9.00641e-140
Day 3	iECM Infarct	Slx1b	2.07986e-117	1.05992	0.289	0.047	5.25643e-113
Day 3	iECM Infarct	Dennd2a	3.85136e-111	1.05986	0.266	0.041	9.73353e-107
Day 3	iECM Infarct	Ednra	1.88373e-123	1.05834	0.299	0.048	4.76075e-119
Day 3	iECM Infarct	Mink1	4.39101e-158	1.05626	0.385	0.065	1.10974e-153
Day 3	iECM Infarct	Zadh2	1.09398e-100	1.0556	0.264	0.048	2.76482e-96
Day 3	iECM Infarct	Psmb9	3.11064e-234	1.05489	0.645	0.145	7.86152e-230
Day 3	iECM Infarct	Fam3a	1.6467e-112	1.05371	0.279	0.046	4.16171e-108
Day 3	iECM Infarct	Slc27a1	6.00927e-190	1.05123	0.456	0.077	1.51872e-185
Day 3	iECM Infarct	B4galt2	4.66279e-111	1.04909	0.268	0.042	1.17843e-106
Day 3	iECM Infarct	Gpi	5.61377e-252	1.04888	0.941	0.539	1.41877e-247
Day 3	iECM Infarct	Cuedc2	3.30003e-188	1.04752	0.444	0.072	8.34018e-184
Day 3	iECM Infarct	Trim3	7.45567e-137	1.04616	0.339	0.057	1.88427e-132
Day 3	iECM Infarct	Man1c1	4.83437e-197	1.04571	0.535	0.112	1.22179e-192
Day 3	iECM Infarct	Mocs1	7.44298e-109	1.04526	0.257	0.038	1.88107e-104
Day 3	iECM Infarct	Atp6ap1	7.30194e-246	1.04364	0.838	0.264	1.84542e-241
Day 3	iECM Infarct	Gmpr	2.05346e-174	1.0395	0.401	0.061	5.18971e-170
Day 3	iECM Infarct	Fbxw5	2.15283e-197	1.03744	0.527	0.107	5.44084e-193
Day 3	iECM Infarct	Tlr7	2.04338e-133	1.03493	0.36	0.07	5.16423e-129
Day 3	iECM Infarct	Rtn1	2.77154e-105	1.03384	0.249	0.037	7.00452e-101
Day 3	iECM Infarct	Phkg2	2.70988e-174	1.03231	0.424	0.072	6.84869e-170
Day 3	iECM Infarct	Dok1	7.63066e-133	1.02997	0.299	0.041	1.9285e-128
Day 3	iECM Infarct	Plxnd1	2.07897e-224	1.02494	0.731	0.204	5.25419e-220
Day 3	iECM Infarct	Glg1	4.94231e-255	1.02336	0.752	0.193	1.24907e-250
Day 3	iECM Infarct	Glo1	1.24501e-241	1.02284	0.778	0.225	3.14652e-237
Day 3	iECM Infarct	Ctbs	2.57673e-193	1.02244	0.522	0.106	6.51216e-189
Day 3	iECM Infarct	Serinc5	5.52021e-146	1.0219	0.353	0.057	1.39512e-141
Day 3	iECM Infarct	Retreg3	1.73747e-118	1.02004	0.281	0.043	4.39112e-114
Day 3	iECM Infarct	Stx7	1.20206e-230	1.01806	0.62	0.132	3.03798e-226
Day 3	iECM Infarct	Etv5	2.47565e-105	1.01788	0.235	0.031	6.25671e-101
Day 3	iECM Infarct	Chst14	1.62717e-107	1.01612	0.26	0.04	4.11234e-103
Day 3	iECM Infarct	Nprl2	3.6471e-112	1.01551	0.273	0.043	9.21732e-108
Day 3	iECM Infarct	Lhfpl2	2.53752e-207	1.01501	0.519	0.097	6.41307e-203
Day 3	iECM Infarct	Bcl2l12	6.48544e-134	1.01484	0.327	0.053	1.63906e-129
Day 3	iECM Infarct	Prkcd	2.20001e-251	1.01419	0.688	0.158	5.56008e-247
Day 3	iECM Infarct	Ifitm1	3.85305e-231	1.01304	0.946	0.523	9.73782e-227
Day 3	iECM Infarct	Tcta	4.92731e-172	1.01233	0.473	0.098	1.24528e-167
Day 3	iECM Infarct	LOC100359951	2.85674e-143	1.01173	0.943	0.502	7.21984e-139
Day 3	iECM Infarct	Slc37a4	6.26126e-145	1.01028	0.374	0.067	1.58241e-140
Day 3	iECM Infarct	Cog1	4.921e-152	1.00768	0.379	0.066	1.24369e-147
Day 3	iECM Infarct	Xrcc6	1.48094e-103	1.00568	0.265	0.045	3.74278e-99
Day 3	iECM Infarct	Sh3bp1	1.62151e-142	1.00514	0.366	0.065	4.09803e-138
Day 3	iECM Infarct	Zcchc24	1.77939e-186	1.00507	0.509	0.105	4.49706e-182
Day 3	iECM Infarct	Il11ra1	4.10605e-166	1.00192	0.485	0.109	1.03772e-161
Day 3	iECM Infarct	Slc25a1	1.62459e-181	1.00048	0.425	0.067	4.10582e-177
Day 3	iECM Infarct	Tedc1	7.0708e-139	0.999325	0.31	0.042	1.787e-134
Day 3	iECM Infarct	Ska2	7.99951e-164	0.998759	0.364	0.051	2.02172e-159
Day 3	iECM Infarct	Tab1	8.59276e-117	0.998	0.273	0.04	2.17165e-112
Day 3	iECM Infarct	Mrc1	7.97122e-234	0.99729	0.84	0.291	2.01457e-229
Day 3	iECM Infarct	Mfsd3	3.39107e-107	0.996125	0.284	0.051	8.57025e-103
Day 3	iECM Infarct	Tex264	5.07436e-229	0.995025	0.692	0.174	1.28244e-224
Day 3	iECM Infarct	Creld1	1.95373e-201	0.993952	0.539	0.11	4.93767e-197
Day 3	iECM Infarct	Camk1	3.4081e-216	0.993917	0.55	0.105	8.6133e-212
Day 3	iECM Infarct	Tf	4.12761e-267	0.993207	0.891	0.312	1.04317e-262
Day 3	iECM Infarct	Aph1b	1.64333e-251	0.991593	0.811	0.248	4.15319e-247
Day 3	iECM Infarct	Man2a1	1.30857e-226	0.991419	0.648	0.151	3.30714e-222
Day 3	iECM Infarct	Lamc1	1.51358e-239	0.990787	0.694	0.169	3.82527e-235
Day 3	iECM Infarct	LOC103690054	5.03521e-102	0.990347	0.305	0.067	1.27255e-97
Day 3	iECM Infarct	Sesn3	5.39651e-105	0.986499	0.242	0.034	1.36386e-100
Day 3	iECM Infarct	Gmppa	2.42843e-227	0.982682	0.573	0.11	6.13736e-223
Day 3	iECM Infarct	Cfap410	2.32701e-101	0.982605	0.247	0.038	5.88105e-97
Day 3	iECM Infarct	Fbxl6	3.46587e-146	0.981153	0.381	0.07	8.7593e-142
Day 3	iECM Infarct	Med25	2.62226e-150	0.981136	0.396	0.075	6.62723e-146
Day 3	iECM Infarct	Slc26a6	8.47709e-105	0.98097	0.25	0.038	2.14242e-100
Day 3	iECM Infarct	Tsc2	4.71791e-180	0.980584	0.468	0.089	1.19236e-175
Day 3	iECM Infarct	Cyb561d2	8.93504e-123	0.97983	0.324	0.059	2.25815e-118
Day 3	iECM Infarct	Ankzf1	1.82076e-113	0.974877	0.265	0.039	4.60162e-109
Day 3	iECM Infarct	Cyba	1.94316e-250	0.973627	0.945	0.536	4.91094e-246
Day 3	iECM Infarct	Phldb1	8.09701e-229	0.973006	0.623	0.134	2.04636e-224
Day 3	iECM Infarct	Gorasp1	1.38211e-143	0.972628	0.341	0.053	3.49302e-139
Day 3	iECM Infarct	Snrnp35	1.1874e-165	0.971471	0.418	0.074	3.00091e-161
Day 3	iECM Infarct	Ifi30	2.57468e-238	0.971448	0.94	0.525	6.50699e-234
Day 3	iECM Infarct	Rfx5	7.28279e-106	0.971092	0.249	0.037	1.84058e-101
Day 3	iECM Infarct	Vamp3	4.44561e-212	0.970675	0.681	0.18	1.12354e-207
Day 3	iECM Infarct	Rab31	4.07993e-248	0.969777	0.831	0.256	1.03112e-243
Day 3	iECM Infarct	Pias3	2.48318e-148	0.969326	0.375	0.065	6.27574e-144
Day 3	iECM Infarct	Tubg1	2.78106e-198	0.966782	0.565	0.123	7.02857e-194
Day 3	iECM Infarct	Qars1	1.76737e-219	0.966629	0.703	0.19	4.46666e-215
Day 3	iECM Infarct	Sdf4	2.09551e-235	0.964985	0.838	0.288	5.29598e-231
Day 3	iECM Infarct	Gba	2.09342e-197	0.961808	0.548	0.116	5.29071e-193
Day 3	iECM Infarct	Hmgn2	1.61802e-243	0.960619	0.891	0.402	4.08921e-239
Day 3	iECM Infarct	Tp53i13	4.45816e-163	0.959539	0.424	0.079	1.12671e-158
Day 3	iECM Infarct	Dera	7.8356e-192	0.957885	0.513	0.102	1.98029e-187
Day 3	iECM Infarct	Coro1c	2.56645e-220	0.957566	0.792	0.25	6.48619e-216
Day 3	iECM Infarct	Nrp2	7.35353e-180	0.956871	0.434	0.072	1.85846e-175
Day 3	iECM Infarct	Hmox1	1.74708e-186	0.956405	0.929	0.665	4.4154e-182
Day 3	iECM Infarct	Hsd11b1	1.01446e-162	0.95553	0.461	0.097	2.56384e-158
Day 3	iECM Infarct	Coro1b	3.96658e-224	0.954671	0.836	0.284	1.00247e-219
Day 3	iECM Infarct	Amz2	7.89128e-152	0.954455	0.406	0.078	1.99436e-147
Day 3	iECM Infarct	Tnfsf13	5.0621e-208	0.952716	0.549	0.11	1.27934e-203
Day 3	iECM Infarct	Dnajc9	3.27337e-194	0.951138	0.526	0.108	8.27278e-190
Day 3	iECM Infarct	Tceal8	3.60168e-216	0.946637	0.743	0.22	9.10253e-212
Day 3	iECM Infarct	Septin8	1.21337e-208	0.946541	0.575	0.123	3.06655e-204
Day 3	iECM Infarct	C1qc	5.78827e-212	0.945186	0.661	0.168	1.46287e-207
Day 3	iECM Infarct	Urod	2.26804e-184	0.944033	0.495	0.099	5.73202e-180
Day 3	iECM Infarct	Ctc1	2.86457e-172	0.942286	0.393	0.059	7.23962e-168
Day 3	iECM Infarct	Chchd6	2.56451e-166	0.941082	0.449	0.088	6.4813e-162
Day 3	iECM Infarct	Rgl1	3.36439e-216	0.939948	0.577	0.118	8.50282e-212
Day 3	iECM Infarct	Dapk3	7.25395e-219	0.93844	0.665	0.166	1.83329e-214
Day 3	iECM Infarct	Atp23	1.35299e-126	0.936906	0.311	0.051	3.41941e-122
Day 3	iECM Infarct	Nme4	3.64783e-119	0.936854	0.31	0.055	9.21916e-115
Day 3	iECM Infarct	Hs6st1	1.89528e-142	0.936678	0.369	0.067	4.78994e-138
Day 3	iECM Infarct	St3gal2	1.55668e-204	0.935976	0.578	0.128	3.9342e-200
Day 3	iECM Infarct	Chd3	6.05612e-177	0.935232	0.443	0.079	1.53056e-172
Day 3	iECM Infarct	Pth1r	6.18478e-137	0.935209	0.319	0.048	1.56308e-132
Day 3	iECM Infarct	Dnajb12	9.93819e-127	0.934552	0.325	0.057	2.51168e-122
Day 3	iECM Infarct	Blvrb	2.16369e-200	0.932816	0.599	0.141	5.4683e-196
Day 3	iECM Infarct	Marchf2	1.28354e-238	0.932757	0.742	0.197	3.24388e-234
Day 3	iECM Infarct	Iffo1	3.09199e-158	0.932753	0.438	0.089	7.8144e-154
Day 3	iECM Infarct	Plekha2	1.45984e-171	0.931686	0.425	0.074	3.68945e-167
Day 3	iECM Infarct	Cd83	5.57552e-168	0.928098	0.436	0.08	1.4091e-163
Day 3	iECM Infarct	Plat	5.76067e-219	0.927935	0.757	0.224	1.4559e-214
Day 3	iECM Infarct	Eepd1	8.20042e-101	0.927236	0.252	0.042	2.07249e-96
Day 3	iECM Infarct	Rabac1	6.46493e-228	0.923729	0.831	0.277	1.63388e-223
Day 3	iECM Infarct	Zfp703	1.961e-182	0.923705	0.441	0.075	4.95603e-178
Day 3	iECM Infarct	Rabep2	1.56058e-127	0.922545	0.32	0.055	3.94406e-123
Day 3	iECM Infarct	Anapc7	7.45468e-156	0.922304	0.41	0.077	1.88402e-151
Day 3	iECM Infarct	Rab29	1.07554e-89	0.920741	0.273	0.06	2.7182e-85
Day 3	iECM Infarct	Tcf21	1.91275e-133	0.919284	0.345	0.062	4.83408e-129
Day 3	iECM Infarct	Prelp	1.84233e-165	0.918783	0.513	0.126	4.65612e-161
Day 3	iECM Infarct	Naxe	3.11709e-192	0.918615	0.518	0.105	7.87783e-188
Day 3	iECM Infarct	Rhbdf1	5.27031e-163	0.917082	0.425	0.08	1.33196e-158
Day 3	iECM Infarct	Pak1	1.77062e-161	0.915466	0.398	0.068	4.47489e-157
Day 3	iECM Infarct	Gys1	6.52696e-170	0.914766	0.447	0.086	1.64956e-165
Day 3	iECM Infarct	Apbb1	1.28217e-103	0.912702	0.276	0.051	3.24042e-99
Day 3	iECM Infarct	Sphk2	5.68435e-167	0.912229	0.433	0.08	1.4366e-162
Day 3	iECM Infarct	Ccdc102a	1.04974e-161	0.911596	0.399	0.068	2.65301e-157
Day 3	iECM Infarct	Elp3	9.59741e-183	0.911581	0.538	0.121	2.42555e-178
Day 3	iECM Infarct	Vhl	2.31343e-151	0.910554	0.386	0.069	5.84672e-147
Day 3	iECM Infarct	Pold4	5.75844e-165	0.91007	0.422	0.076	1.45533e-160
Day 3	iECM Infarct	Anapc11	2.45938e-215	0.909869	0.85	0.336	6.21558e-211
Day 3	iECM Infarct	Rpa1	2.49878e-166	0.908674	0.444	0.085	6.31518e-162
Day 3	iECM Infarct	Ndrg4	1.37973e-149	0.908119	0.403	0.079	3.48699e-145
Day 3	iECM Infarct	Rxrb	1.17956e-135	0.90787	0.384	0.079	2.9811e-131
Day 3	iECM Infarct	Vipas39	4.24105e-115	0.906775	0.283	0.045	1.07184e-110
Day 3	iECM Infarct	Parva	1.14531e-227	0.906103	0.69	0.173	2.89454e-223
Day 3	iECM Infarct	Serpinb6a	4.8117e-226	0.905919	0.802	0.254	1.21606e-221
Day 3	iECM Infarct	Plac9	4.66796e-109	0.904656	0.277	0.048	1.17973e-104
Day 3	iECM Infarct	Tnfaip2	4.12201e-161	0.903863	0.421	0.079	1.04176e-156
Day 3	iECM Infarct	Kctd2	3.04106e-116	0.901626	0.285	0.046	7.68567e-112
Day 3	iECM Infarct	Trappc1	9.7377e-205	0.900214	0.576	0.125	2.46101e-200
Day 3	iECM Infarct	Ltbp4	2.46231e-216	0.898849	0.817	0.266	6.223e-212
Day 3	iECM Infarct	Anks1a	3.39578e-125	0.898601	0.339	0.065	8.58215e-121
Day 3	iECM Infarct	Plxnb2	4.07829e-208	0.898569	0.901	0.435	1.03071e-203
Day 3	iECM Infarct	Wfs1	5.66177e-136	0.897701	0.393	0.083	1.4309e-131
Day 3	iECM Infarct	Rogdi	7.6568e-91	0.897037	0.258	0.052	1.9351e-86
Day 3	iECM Infarct	Ctss	6.42623e-102	0.896997	0.267	0.047	1.6241e-97
Day 3	iECM Infarct	Rgs5	3.06033e-130	0.896084	0.297	0.042	7.73437e-126
Day 3	iECM Infarct	Cgrrf1	3.63772e-155	0.895986	0.397	0.071	9.19361e-151
Day 3	iECM Infarct	Aldh16a1	7.64987e-192	0.895762	0.558	0.125	1.93335e-187
Day 3	iECM Infarct	Olr1	9.47868e-123	0.894488	0.347	0.072	2.39555e-118
Day 3	iECM Infarct	Lyl1	2.3592e-208	0.892625	0.55	0.109	5.96241e-204
Day 3	iECM Infarct	LOC108348048	4.81693e-179	0.892124	0.518	0.114	1.21738e-174
Day 3	iECM Infarct	LOC680254	1.44475e-193	0.892067	0.477	0.083	3.65131e-189
Day 3	iECM Infarct	Calu	5.87601e-244	0.892001	0.944	0.5	1.48504e-239
Day 3	iECM Infarct	Sash1	1.4095e-141	0.890838	0.392	0.078	3.56223e-137
Day 3	iECM Infarct	Josd1	4.94741e-146	0.890047	0.413	0.085	1.25036e-141
Day 3	iECM Infarct	Bin2	3.25355e-213	0.890044	0.639	0.156	8.22269e-209
Day 3	iECM Infarct	Ext2	4.32394e-219	0.888091	0.692	0.179	1.09279e-214
Day 3	iECM Infarct	Adi1	1.58649e-123	0.887611	0.352	0.071	4.00955e-119
Day 3	iECM Infarct	Smpd4	2.83218e-120	0.886433	0.329	0.063	7.15777e-116
Day 3	iECM Infarct	Dtx3	3.15735e-103	0.886229	0.269	0.048	7.97958e-99
Day 3	iECM Infarct	Cygb	1.9873e-228	0.885277	0.622	0.136	5.0225e-224
Day 3	iECM Infarct	Wdr81	2.1358e-167	0.884453	0.422	0.075	5.3978e-163
Day 3	iECM Infarct	Cerk	1.22496e-241	0.884256	0.707	0.171	3.09583e-237
Day 3	iECM Infarct	Hdlbp	3.75672e-244	0.883774	0.966	0.546	9.49436e-240
Day 3	iECM Infarct	Otud5	2.40478e-203	0.88333	0.559	0.118	6.07761e-199
Day 3	iECM Infarct	Rrm1	2.52385e-203	0.878824	0.602	0.139	6.37853e-199
Day 3	iECM Infarct	Heatr5a	1.98221e-139	0.878755	0.384	0.076	5.00964e-135
Day 3	iECM Infarct	Lamp2	7.88173e-220	0.878623	0.869	0.338	1.99195e-215
Day 3	iECM Infarct	Rhbdd3	9.90274e-115	0.877365	0.299	0.053	2.50272e-110
Day 3	iECM Infarct	Cog4	3.57649e-197	0.874401	0.512	0.099	9.03886e-193
Day 3	iECM Infarct	Mdp1	5.82229e-136	0.874374	0.373	0.072	1.47147e-131
Day 3	iECM Infarct	Epsti1	3.30329e-101	0.873776	0.244	0.037	8.34841e-97
Day 3	iECM Infarct	Cmtm7	8.07459e-194	0.872977	0.812	0.299	2.04069e-189
Day 3	iECM Infarct	Casp2	3.8165e-124	0.871674	0.306	0.05	9.64545e-120
Day 3	iECM Infarct	Ppp1r9b	2.84109e-204	0.871381	0.634	0.158	7.18029e-200
Day 3	iECM Infarct	Tp53i11	2.03992e-131	0.871349	0.35	0.065	5.15549e-127
Day 3	iECM Infarct	Dym	2.89238e-154	0.869772	0.401	0.073	7.3099e-150
Day 3	iECM Infarct	Parp14	1.52359e-163	0.867841	0.444	0.088	3.85057e-159
Day 3	iECM Infarct	Dctn2	8.87904e-201	0.867711	0.788	0.266	2.244e-196
Day 3	iECM Infarct	Retsat	2.03933e-181	0.866105	0.535	0.122	5.15399e-177
Day 3	iECM Infarct	P2rx4	2.69659e-175	0.866013	0.496	0.107	6.81508e-171
Day 3	iECM Infarct	Ctsz	2.451e-189	0.865911	0.93	0.55	6.19442e-185
Day 3	iECM Infarct	Ube2s	5.47206e-196	0.864811	0.819	0.319	1.38295e-191
Day 3	iECM Infarct	Tmem223	2.82269e-209	0.864364	0.595	0.132	7.13379e-205
Day 3	iECM Infarct	Zfp444	1.9257e-119	0.863673	0.305	0.053	4.86683e-115
Day 3	iECM Infarct	Pttg1ip	2.41846e-220	0.861437	0.877	0.347	6.11218e-216
Day 3	iECM Infarct	Itm2b	7.16775e-261	0.860335	0.991	0.719	1.81151e-256
Day 3	iECM Infarct	Arf5	2.12795e-208	0.860197	0.916	0.463	5.37798e-204
Day 3	iECM Infarct	Tstd3	3.17828e-143	0.859889	0.373	0.068	8.03247e-139
Day 3	iECM Infarct	Ptrhd1	1.05659e-113	0.859461	0.296	0.052	2.67031e-109
Day 3	iECM Infarct	Aco1	4.57176e-173	0.857204	0.503	0.11	1.15542e-168
Day 3	iECM Infarct	Rhoj	1.71309e-179	0.85683	0.504	0.106	4.32949e-175
Day 3	iECM Infarct	Gins4	1.10185e-115	0.8565	0.273	0.04	2.78471e-111
Day 3	iECM Infarct	Gemin8	2.35887e-109	0.855984	0.271	0.044	5.96158e-105
Day 3	iECM Infarct	Siva1	4.19518e-204	0.855583	0.638	0.159	1.06025e-199
Day 3	iECM Infarct	Thtpa	1.47213e-111	0.854686	0.283	0.048	3.72051e-107
Day 3	iECM Infarct	Atox1	1.42975e-200	0.853488	0.905	0.437	3.61342e-196
Day 3	iECM Infarct	Fibp	6.26074e-155	0.853294	0.389	0.068	1.58228e-150
Day 3	iECM Infarct	Ntpcr	1.70795e-133	0.852971	0.351	0.064	4.31651e-129
Day 3	iECM Infarct	Stat5a	3.54115e-101	0.852366	0.301	0.064	8.94954e-97
Day 3	iECM Infarct	LOC498555	2.1401e-120	0.851776	0.904	0.457	5.40868e-116
Day 3	iECM Infarct	Ifi47	3.12387e-186	0.849597	0.495	0.097	7.89496e-182
Day 3	iECM Infarct	Col15a1	2.37299e-235	0.849402	0.73	0.189	5.99725e-231
Day 3	iECM Infarct	Coasy	1.70926e-124	0.849216	0.329	0.061	4.31981e-120
Day 3	iECM Infarct	Wdfy4	1.30276e-163	0.848273	0.419	0.076	3.29247e-159
Day 3	iECM Infarct	Cyth3	5.13934e-133	0.84775	0.35	0.065	1.29887e-128
Day 3	iECM Infarct	Slc11a1	8.47603e-176	0.846982	0.543	0.132	2.14215e-171
Day 3	iECM Infarct	Klhl22	1.13765e-167	0.844968	0.46	0.093	2.8752e-163
Day 3	iECM Infarct	Bok	1.60841e-126	0.844547	0.377	0.082	4.06493e-122
Day 3	iECM Infarct	Zmat5	3.26442e-120	0.844163	0.305	0.052	8.25018e-116
Day 3	iECM Infarct	Xpnpep1	8.18824e-219	0.843631	0.764	0.23	2.06941e-214
Day 3	iECM Infarct	Galk1	1.07625e-196	0.843111	0.68	0.192	2.71999e-192
Day 3	iECM Infarct	Ncln	9.96859e-199	0.840682	0.781	0.26	2.51936e-194
Day 3	iECM Infarct	Wdr48	3.47905e-110	0.838935	0.314	0.063	8.7926e-106
Day 3	iECM Infarct	Fam117b	2.3793e-111	0.838926	0.279	0.047	6.0132e-107
Day 3	iECM Infarct	Dvl3	3.18239e-140	0.83743	0.42	0.093	8.04284e-136
Day 3	iECM Infarct	Pck2	2.34142e-133	0.836794	0.301	0.042	5.91748e-129
Day 3	iECM Infarct	Adk	1.16625e-148	0.835099	0.416	0.084	2.94747e-144
Day 3	iECM Infarct	Poglut3	2.23391e-185	0.834954	0.493	0.096	5.64576e-181
Day 3	iECM Infarct	RT1-Db1	9.99134e-168	0.834075	0.948	0.467	2.52511e-163
Day 3	iECM Infarct	Fastk	1.30735e-214	0.833782	0.675	0.173	3.30407e-210
Day 3	iECM Infarct	Galnt2	2.06325e-201	0.833146	0.647	0.164	5.21445e-197
Day 3	iECM Infarct	Npl	2.82664e-128	0.832997	0.357	0.071	7.14378e-124
Day 3	iECM Infarct	Smarcd2	5.84491e-181	0.831272	0.55	0.128	1.47718e-176
Day 3	iECM Infarct	Ncoa4	1.12454e-229	0.830755	0.736	0.201	2.84205e-225
Day 3	iECM Infarct	Ap3m1	1.18145e-158	0.830592	0.441	0.089	2.98589e-154
Day 3	iECM Infarct	Fbxw8	5.90828e-158	0.830351	0.441	0.09	1.4932e-153
Day 3	iECM Infarct	Npepl1	9.12093e-151	0.830056	0.496	0.124	2.30513e-146
Day 3	iECM Infarct	RT1-Da	1.09402e-172	0.82977	0.96	0.526	2.76493e-168
Day 3	iECM Infarct	Aaas	1.76821e-100	0.828951	0.27	0.05	4.4688e-96
Day 3	iECM Infarct	Scyl1	2.32819e-218	0.828685	0.707	0.189	5.88404e-214
Day 3	iECM Infarct	Nosip	1.87834e-205	0.828678	0.599	0.134	4.74714e-201
Day 3	iECM Infarct	Rnf187	7.26151e-212	0.828413	0.743	0.216	1.8352e-207
Day 3	iECM Infarct	Afg3l1	7.848e-193	0.827439	0.616	0.154	1.98343e-188
Day 3	iECM Infarct	Tmem131l	4.79861e-136	0.827036	0.339	0.057	1.21275e-131
Day 3	iECM Infarct	Zfp414	1.48649e-109	0.82684	0.292	0.053	3.7568e-105
Day 3	iECM Infarct	LOC108351137.1	1.46325e-106	0.824846	0.967	0.591	3.69808e-102
Day 3	iECM Infarct	Usp48	1.89435e-158	0.824693	0.43	0.084	4.7876e-154
Day 3	iECM Infarct	Fance	1.18046e-107	0.82445	0.266	0.043	2.98338e-103
Day 3	iECM Infarct	Ltbp1	7.85199e-201	0.82382	0.504	0.091	1.98443e-196
Day 3	iECM Infarct	Cyb5a	2.22487e-216	0.82348	0.695	0.183	5.62292e-212
Day 3	iECM Infarct	Phlda3	6.44499e-209	0.823031	0.657	0.166	1.62884e-204
Day 3	iECM Infarct	Acsl3	8.46848e-126	0.821949	0.302	0.047	2.14024e-121
Day 3	iECM Infarct	H2aj	1.53294e-161	0.819706	0.464	0.101	3.87419e-157
Day 3	iECM Infarct	Zfp524	1.32373e-111	0.81869	0.296	0.055	3.34546e-107
Day 3	iECM Infarct	Egln3	5.38344e-134	0.818674	0.398	0.087	1.36056e-129
Day 3	iECM Infarct	Rab40c	1.4848e-111	0.815307	0.289	0.05	3.75253e-107
Day 3	iECM Infarct	Pdlim7	2.69791e-218	0.815256	0.767	0.232	6.81843e-214
Day 3	iECM Infarct	Smc4	7.77466e-186	0.813372	0.517	0.107	1.96489e-181
Day 3	iECM Infarct	Xdh	1.58343e-192	0.813046	0.766	0.253	4.0018e-188
Day 3	iECM Infarct	Kdm4a	3.01581e-101	0.812923	0.244	0.037	7.62186e-97
Day 3	iECM Infarct	Rnf26	2.56267e-130	0.812825	0.336	0.059	6.47663e-126
Day 3	iECM Infarct	AABR07007032.1	1.81333e-141	0.810073	0.48	0.126	4.58282e-137
Day 3	iECM Infarct	Lxn	1.34337e-168	0.809879	0.513	0.117	3.3951e-164
Day 3	iECM Infarct	Zbed3	1.95216e-137	0.80975	0.305	0.041	4.9337e-133
Day 3	iECM Infarct	Nucb1	3.38278e-181	0.80792	0.875	0.365	8.5493e-177
Day 3	iECM Infarct	P4ha2	2.52937e-193	0.807686	0.617	0.156	6.39249e-189
Day 3	iECM Infarct	Pycard	2.38777e-191	0.807013	0.732	0.227	6.03461e-187
Day 3	iECM Infarct	Dad1	1.62249e-195	0.806987	0.886	0.391	4.10051e-191
Day 3	iECM Infarct	Tmem35b	1.18314e-119	0.806587	0.294	0.047	2.99016e-115
Day 3	iECM Infarct	Ssr2	8.38738e-194	0.806324	0.924	0.471	2.11974e-189
Day 3	iECM Infarct	Wdtc1	2.01087e-121	0.805696	0.334	0.065	5.08207e-117
Day 3	iECM Infarct	Impdh1	1.0841e-166	0.80569	0.536	0.132	2.73985e-162
Day 3	iECM Infarct	Pitpnm1	3.50211e-158	0.805486	0.448	0.094	8.85087e-154
Day 3	iECM Infarct	Pdxdc1	1.32541e-153	0.805314	0.364	0.057	3.34971e-149
Day 3	iECM Infarct	Cd47	1.79782e-192	0.805095	0.687	0.201	4.54364e-188
Day 3	iECM Infarct	Pip4p1	4.69142e-163	0.802504	0.439	0.085	1.18566e-158
Day 3	iECM Infarct	Gns.1	1.11987e-203	0.802392	0.796	0.263	2.83025e-199
Day 3	iECM Infarct	Unc119	1.45178e-163	0.802189	0.411	0.072	3.66909e-159
Day 3	iECM Infarct	Cd9	1.74635e-176	0.800399	0.81	0.325	4.41355e-172
Day 3	iECM Infarct	Htatip2	1.95318e-170	0.8002	0.462	0.092	4.93627e-166
Day 3	iECM Infarct	Fkbp8	9.60606e-204	0.800129	0.816	0.282	2.42774e-199
Day 3	iECM Infarct	U2af1l4	1.5185e-130	0.79982	0.34	0.061	3.83771e-126
Day 3	iECM Infarct	Gabbr1	3.89773e-127	0.79906	0.328	0.058	9.85073e-123
Day 3	iECM Infarct	Tspan6	4.20674e-168	0.799054	0.482	0.102	1.06317e-163
Day 3	iECM Infarct	Crot	6.22504e-128	0.798931	0.339	0.062	1.57325e-123
Day 3	iECM Infarct	Pam	5.81258e-154	0.798109	0.938	0.45	1.46901e-149
Day 3	iECM Infarct	Tie1	1.17092e-187	0.798022	0.639	0.172	2.95925e-183
Day 3	iECM Infarct	Rnf123	8.42511e-112	0.797679	0.296	0.054	2.12928e-107
Day 3	iECM Infarct	Cd81	1.40389e-170	0.796566	0.853	0.413	3.54804e-166
Day 3	iECM Infarct	Sfxn3	5.81902e-194	0.796362	0.566	0.127	1.47064e-189
Day 3	iECM Infarct	Cry2	9.0631e-119	0.79633	0.338	0.069	2.29052e-114
Day 3	iECM Infarct	Camta2	1.13944e-183	0.79611	0.471	0.088	2.8797e-179
Day 3	iECM Infarct	Ecm1	2.20306e-174	0.796042	0.609	0.166	5.56779e-170
Day 3	iECM Infarct	RGD735065	1.54533e-217	0.795943	0.643	0.15	3.90552e-213
Day 3	iECM Infarct	Sp140	3.51163e-168	0.795508	0.447	0.087	8.87494e-164
Day 3	iECM Infarct	Rin3	7.6137e-201	0.7942	0.64	0.163	1.92421e-196
Day 3	iECM Infarct	RGD1559896	9.70655e-208	0.793309	0.624	0.148	2.45314e-203
Day 3	iECM Infarct	Hddc3	2.54008e-125	0.792446	0.34	0.065	6.41955e-121
Day 3	iECM Infarct	Txndc15	8.9133e-193	0.79151	0.624	0.158	2.25266e-188
Day 3	iECM Infarct	Aif1	8.68273e-179	0.791415	0.883	0.435	2.19439e-174
Day 3	iECM Infarct	Armc10	7.36746e-175	0.791103	0.481	0.097	1.86198e-170
Day 3	iECM Infarct	Arl2	1.51958e-129	0.790903	0.356	0.069	3.84043e-125
Day 3	iECM Infarct	Flcn	9.29289e-144	0.790765	0.417	0.089	2.34859e-139
Day 3	iECM Infarct	F13a1	1.80453e-145	0.790611	0.428	0.095	4.56059e-141
Day 3	iECM Infarct	RGD1309540	7.0087e-110	0.790248	0.283	0.049	1.77131e-105
Day 3	iECM Infarct	G6pd	5.61426e-194	0.79011	0.703	0.209	1.41889e-189
Day 3	iECM Infarct	LOC102555453.1	6.71838e-149	0.78975	0.921	0.452	1.69794e-144
Day 3	iECM Infarct	Add3	3.37711e-145	0.78967	0.404	0.082	8.53498e-141
Day 3	iECM Infarct	Mfsd11	1.94106e-174	0.788697	0.53	0.123	4.90564e-170
Day 3	iECM Infarct	Lamp1	1.74617e-196	0.788178	0.986	0.681	4.41309e-192
Day 3	iECM Infarct	Spint2	1.15623e-178	0.788133	0.486	0.098	2.92215e-174
Day 3	iECM Infarct	Scand1	1.39002e-191	0.787689	0.902	0.395	3.51299e-187
Day 3	iECM Infarct	Lgmn	1.25851e-201	0.786301	0.96	0.731	3.18063e-197
Day 3	iECM Infarct	Commd4	2.96954e-195	0.786286	0.724	0.219	7.50491e-191
Day 3	iECM Infarct	Sgcb	6.71979e-146	0.785292	0.462	0.11	1.69829e-141
Day 3	iECM Infarct	Hp1bp3	1.67219e-218	0.785276	0.677	0.171	4.22613e-214
Day 3	iECM Infarct	Cd99	3.58341e-186	0.784592	0.871	0.385	9.05634e-182
Day 3	iECM Infarct	Slc44a1	1.04871e-200	0.78421	0.725	0.213	2.65041e-196
Day 3	iECM Infarct	Ppil2	8.86006e-171	0.783131	0.451	0.087	2.2392e-166
Day 3	iECM Infarct	Gpd1l	4.06291e-127	0.782389	0.348	0.068	1.02682e-122
Day 3	iECM Infarct	Gtpbp2	1.49311e-120	0.78221	0.305	0.052	3.77353e-116
Day 3	iECM Infarct	Ulk1	3.78846e-101	0.781548	0.255	0.043	9.57458e-97
Day 3	iECM Infarct	Prmt9	1.07393e-95	0.778744	0.251	0.044	2.71414e-91
Day 3	iECM Infarct	Ssx2ip	1.00648e-103	0.778637	0.241	0.034	2.54366e-99
Day 3	iECM Infarct	Cmklr1	2.65714e-182	0.777247	0.492	0.098	6.71538e-178
Day 3	iECM Infarct	Tmub2	3.94396e-167	0.776507	0.455	0.091	9.96757e-163
Day 3	iECM Infarct	RGD1560108	1.90064e-133	0.77628	0.35	0.064	4.80349e-129
Day 3	iECM Infarct	Clcn6	5.99278e-119	0.774102	0.329	0.064	1.51455e-114
Day 3	iECM Infarct	Ift27	7.91389e-135	0.773503	0.372	0.073	2.00008e-130
Day 3	iECM Infarct	Recql	8.46289e-157	0.772397	0.432	0.087	2.13883e-152
Day 3	iECM Infarct	LOC100363469	1.0242e-182	0.77133	0.9	0.414	2.58846e-178
Day 3	iECM Infarct	Flywch1	3.057e-122	0.770392	0.35	0.072	7.72596e-118
Day 3	iECM Infarct	Pcmtd2	5.04711e-145	0.770117	0.376	0.068	1.27556e-140
Day 3	iECM Infarct	Dmpk	1.78059e-159	0.769378	0.573	0.16	4.50007e-155
Day 3	iECM Infarct	Ttc7a	2.66241e-125	0.768261	0.39	0.088	6.72872e-121
Day 3	iECM Infarct	Dapp1	1.87064e-116	0.767551	0.283	0.044	4.72766e-112
Day 3	iECM Infarct	Arfgap1	5.95185e-137	0.76607	0.36	0.067	1.50421e-132
Day 3	iECM Infarct	Cd2bp2	4.79041e-185	0.765731	0.542	0.121	1.21068e-180
Day 3	iECM Infarct	Nucb2	3.2394e-210	0.765709	0.799	0.261	8.18694e-206
Day 3	iECM Infarct	Sap130	2.256e-113	0.765551	0.298	0.054	5.7016e-109
Day 3	iECM Infarct	Mapk3	1.29211e-199	0.765429	0.783	0.257	3.26555e-195
Day 3	iECM Infarct	Snai1	5.0219e-189	0.765302	0.633	0.167	1.26918e-184
Day 3	iECM Infarct	Snx21	5.60804e-98	0.764806	0.246	0.041	1.41732e-93
Day 3	iECM Infarct	Rpp40	3.31447e-109	0.764566	0.305	0.059	8.37666e-105
Day 3	iECM Infarct	Slc35b4	2.01399e-179	0.764192	0.536	0.122	5.08996e-175
Day 3	iECM Infarct	Adarb1	1.88179e-132	0.763928	0.382	0.08	4.75585e-128
Day 3	iECM Infarct	Tbcd	2.56306e-153	0.763522	0.422	0.084	6.47763e-149
Day 3	iECM Infarct	Ifngr1	7.22592e-202	0.759794	0.87	0.339	1.82621e-197
Day 3	iECM Infarct	Cavin2	3.84909e-153	0.758341	0.518	0.134	9.72782e-149
Day 3	iECM Infarct	AABR07035722.1	5.18479e-115	0.758227	0.347	0.077	1.31035e-110
Day 3	iECM Infarct	Pex6	7.83761e-113	0.757124	0.308	0.059	1.9808e-108
Day 3	iECM Infarct	Plpp1	8.30036e-150	0.755754	0.413	0.082	2.09775e-145
Day 3	iECM Infarct	Nat9	2.24482e-173	0.753221	0.483	0.099	5.67334e-169
Day 3	iECM Infarct	Chmp1a	6.04071e-185	0.752671	0.615	0.158	1.52667e-180
Day 3	iECM Infarct	Ccpg1	1.51697e-126	0.752473	0.348	0.068	3.83384e-122
Day 3	iECM Infarct	Rfxank	1.68469e-95	0.752143	0.246	0.042	4.25773e-91
Day 3	iECM Infarct	Klhl30	2.39059e-95	0.752035	0.257	0.047	6.04174e-91
Day 3	iECM Infarct	Nop53	1.82227e-219	0.752003	0.833	0.277	4.60543e-215
Day 3	iECM Infarct	Gdpd5	3.98087e-96	0.751669	0.247	0.042	1.00609e-91
Day 3	iECM Infarct	Bola1	4.63178e-176	0.751543	0.513	0.113	1.17059e-171
Day 3	iECM Infarct	Dcun1d4	1.29855e-97	0.750155	0.261	0.048	3.28183e-93
Day 3	iECM Infarct	Svbp	2.17357e-179	0.74988	0.481	0.094	5.49327e-175
Day 3	iECM Infarct	Mapk8ip1	8.40809e-127	0.749501	0.348	0.068	2.12498e-122
Day 3	iECM Infarct	Cxxc5	2.72411e-179	0.749235	0.556	0.131	6.88464e-175
Day 3	iECM Infarct	Smpd1	5.18303e-180	0.747984	0.657	0.189	1.30991e-175
Day 3	iECM Infarct	Agtrap	1.16574e-132	0.747441	0.346	0.062	2.94619e-128
Day 3	iECM Infarct	Phtf1	5.37375e-128	0.747327	0.313	0.05	1.35811e-123
Day 3	iECM Infarct	Slfn5	6.9196e-178	0.746842	0.583	0.149	1.74879e-173
Day 3	iECM Infarct	Clmp	1.13707e-155	0.746161	0.524	0.134	2.87371e-151
Day 3	iECM Infarct	Myo1d	1.11337e-152	0.745956	0.376	0.063	2.81383e-148
Day 3	iECM Infarct	Slc39a13	8.84185e-185	0.745863	0.534	0.117	2.2346e-180
Day 3	iECM Infarct	Add1	9.59708e-195	0.744588	0.784	0.254	2.42547e-190
Day 3	iECM Infarct	Copz1	1.11051e-204	0.743665	0.812	0.283	2.80659e-200
Day 3	iECM Infarct	Comtd1	1.54451e-169	0.743103	0.484	0.102	3.90343e-165
Day 3	iECM Infarct	Myg1	4.06079e-110	0.743062	0.303	0.058	1.02628e-105
Day 3	iECM Infarct	Slc35b2	1.78924e-184	0.742816	0.557	0.127	4.52195e-180
Day 3	iECM Infarct	Dgcr2	4.51575e-194	0.742574	0.587	0.139	1.14127e-189
Day 3	iECM Infarct	Tef	7.94979e-119	0.741775	0.305	0.053	2.00915e-114
Day 3	iECM Infarct	Arrb2	3.57996e-186	0.741686	0.526	0.112	9.04764e-182
Day 3	iECM Infarct	Tpgs2	1.57193e-161	0.740897	0.466	0.1	3.97273e-157
Day 3	iECM Infarct	Washc3	3.67083e-173	0.740463	0.583	0.152	9.27728e-169
Day 3	iECM Infarct	Sumf1	2.57362e-136	0.740405	0.416	0.094	6.5043e-132
Day 3	iECM Infarct	Bak1	5.98425e-164	0.739936	0.52	0.124	1.5124e-159
Day 3	iECM Infarct	Acap3	6.08467e-114	0.739336	0.29	0.05	1.53778e-109
Day 3	iECM Infarct	Tspan18	4.37442e-101	0.737264	0.291	0.059	1.10555e-96
Day 3	iECM Infarct	B4galt7	7.80665e-117	0.736661	0.308	0.056	1.97297e-112
Day 3	iECM Infarct	Bsg	1.12675e-205	0.735893	0.987	0.703	2.84763e-201
Day 3	iECM Infarct	Nudt18	2.19669e-142	0.735623	0.367	0.065	5.5517e-138
Day 3	iECM Infarct	Yipf3	3.5308e-203	0.735421	0.688	0.189	8.9234e-199
Day 3	iECM Infarct	Acd	9.19376e-152	0.735348	0.393	0.07	2.32354e-147
Day 3	iECM Infarct	Marchf8	7.07129e-159	0.735294	0.493	0.114	1.78713e-154
Day 3	iECM Infarct	Man2b1	1.42131e-222	0.734522	0.749	0.206	3.59208e-218
Day 3	iECM Infarct	Tcf3	2.17935e-186	0.734467	0.599	0.15	5.50787e-182
Day 3	iECM Infarct	Igfbp5	4.88221e-99	0.733648	0.286	0.059	1.23388e-94
Day 3	iECM Infarct	Hs2st1	2.44794e-147	0.733569	0.419	0.086	6.18668e-143
Day 3	iECM Infarct	Rnaset2	4.90269e-188	0.732699	0.923	0.445	1.23906e-183
Day 3	iECM Infarct	Lpl	1.15002e-134	0.732255	0.911	0.482	2.90645e-130
Day 3	iECM Infarct	Ube2d2	3.92719e-153	0.731159	0.541	0.146	9.9252e-149
Day 3	iECM Infarct	Swi5	2.11849e-179	0.730586	0.864	0.378	5.35406e-175
Day 3	iECM Infarct	Coq10a	6.87834e-96	0.73041	0.283	0.06	1.73836e-91
Day 3	iECM Infarct	Mmp15	6.89706e-125	0.730191	0.338	0.064	1.74309e-120
Day 3	iECM Infarct	Dmac2	2.58834e-123	0.730161	0.357	0.074	6.54151e-119
Day 3	iECM Infarct	Plod3	1.4665e-180	0.729903	0.64	0.176	3.70628e-176
Day 3	iECM Infarct	Krtcap2	2.23836e-186	0.729587	0.905	0.404	5.657e-182
Day 3	iECM Infarct	Pomt1	1.0178e-96	0.727723	0.265	0.05	2.57229e-92
Day 3	iECM Infarct	Fis1	6.79944e-192	0.726904	0.858	0.337	1.71842e-187
Day 3	iECM Infarct	Ide	2.23469e-186	0.726623	0.564	0.13	5.64773e-182
Day 3	iECM Infarct	Sp110	1.41046e-183	0.726547	0.524	0.112	3.56465e-179
Day 3	iECM Infarct	LOC684270	4.18066e-101	0.725858	0.241	0.036	1.05658e-96
Day 3	iECM Infarct	Gpr108	2.34971e-170	0.725409	0.522	0.121	5.93841e-166
Day 3	iECM Infarct	Capg	6.2985e-150	0.723873	0.908	0.511	1.59182e-145
Day 3	iECM Infarct	Clasrp	2.91223e-128	0.722735	0.364	0.074	7.36007e-124
Day 3	iECM Infarct	Mon1a	8.32419e-108	0.722726	0.262	0.041	2.10377e-103
Day 3	iECM Infarct	LOC103689961	5.86525e-159	0.718621	0.926	0.514	1.48232e-154
Day 3	iECM Infarct	Rit1	5.0018e-96	0.718453	0.239	0.038	1.2641e-91
Day 3	iECM Infarct	Mxi1	1.36868e-131	0.716955	0.351	0.065	3.45906e-127
Day 3	iECM Infarct	Ddt	2.72316e-190	0.716745	0.804	0.275	6.88223e-186
Day 3	iECM Infarct	Stim1	9.13823e-115	0.716257	0.313	0.059	2.30951e-110
Day 3	iECM Infarct	Vps11	5.36038e-112	0.71416	0.325	0.068	1.35473e-107
Day 3	iECM Infarct	Meis3	1.54256e-95	0.713726	0.254	0.046	3.8985e-91
Day 3	iECM Infarct	Specc1l	5.25243e-132	0.713334	0.42	0.099	1.32745e-127
Day 3	iECM Infarct	Pcyt2	3.27756e-130	0.713098	0.375	0.078	8.28338e-126
Day 3	iECM Infarct	Wdr45	3.14171e-113	0.713001	0.317	0.063	7.94004e-109
Day 3	iECM Infarct	Fam3c	3.06985e-184	0.712343	0.74	0.239	7.75843e-180
Day 3	iECM Infarct	Setd4	9.62303e-98	0.712145	0.249	0.042	2.43203e-93
Day 3	iECM Infarct	Ptpn3	4.9906e-90	0.712115	0.252	0.049	1.26127e-85
Day 3	iECM Infarct	Cd8a	3.856e-131	0.711998	0.426	0.102	9.74526e-127
Day 3	iECM Infarct	LOC108349682	3.15612e-99	0.711802	0.837	0.416	7.97647e-95
Day 3	iECM Infarct	Cyb5r1	3.86404e-95	0.711613	0.273	0.055	9.76559e-91
Day 3	iECM Infarct	Emc10	1.60267e-184	0.71129	0.846	0.33	4.05044e-180
Day 3	iECM Infarct	Phgdh	5.28468e-152	0.711247	0.38	0.065	1.3356e-147
Day 3	iECM Infarct	Sh3bgrl3	2.11484e-173	0.710923	0.939	0.559	5.34483e-169
Day 3	iECM Infarct	Pik3c3	1.39143e-91	0.709871	0.253	0.048	3.51656e-87
Day 3	iECM Infarct	Pmvk	1.51272e-137	0.709142	0.396	0.082	3.8231e-133
Day 3	iECM Infarct	Uckl1	1.37393e-101	0.708049	0.264	0.046	3.47234e-97
Day 3	iECM Infarct	Sec22a	6.85456e-105	0.707392	0.271	0.047	1.73235e-100
Day 3	iECM Infarct	Ube2d1	1.26526e-100	0.705728	0.33	0.078	3.1977e-96
Day 3	iECM Infarct	Cndp2	2.82442e-176	0.705644	0.844	0.359	7.13816e-172
Day 3	iECM Infarct	Mcrip1	1.0036e-194	0.70564	0.708	0.207	2.53639e-190
Day 3	iECM Infarct	Lpcat1	6.42256e-123	0.705632	0.361	0.076	1.62317e-118
Day 3	iECM Infarct	Sae1	7.99107e-174	0.705218	0.662	0.193	2.01958e-169
Day 3	iECM Infarct	LOC100911769	1.1412e-92	0.704668	0.251	0.047	2.88415e-88
Day 3	iECM Infarct	Dbp	1.08304e-155	0.701257	0.426	0.085	2.73716e-151
Day 3	iECM Infarct	Vps39	8.08964e-116	0.701239	0.317	0.061	2.04449e-111
Day 3	iECM Infarct	Dapk1	5.64333e-120	0.7004	0.372	0.084	1.42624e-115
Day 3	iECM Infarct	Shc1	2.62391e-207	0.700274	0.805	0.265	6.6314e-203
Day 3	iECM Infarct	Mknk2	4.00887e-200	0.70027	0.731	0.216	1.01316e-195
Day 3	iECM Infarct	Ascc1	1.33419e-135	0.70022	0.382	0.077	3.3719e-131
Day 3	iECM Infarct	Ermp1	4.09755e-148	0.699032	0.393	0.074	1.03557e-143
Day 3	iECM Infarct	AC128960.1	7.06926e-152	0.698588	0.893	0.399	1.78662e-147
Day 3	iECM Infarct	Ugt1a6	6.11643e-182	0.698388	0.651	0.183	1.54581e-177
Day 3	iECM Infarct	Akr1a1	1.45764e-165	0.69809	0.953	0.599	3.68389e-161
Day 3	iECM Infarct	Ninj1	2.36163e-163	0.697791	0.907	0.45	5.96855e-159
Day 3	iECM Infarct	Pigs	1.32892e-144	0.697327	0.43	0.094	3.35857e-140
Day 3	iECM Infarct	Ezh2	7.24108e-122	0.696605	0.333	0.063	1.83004e-117
Day 3	iECM Infarct	Iah1	9.01238e-162	0.696471	0.544	0.139	2.2777e-157
Day 3	iECM Infarct	Med24	5.54919e-122	0.696186	0.38	0.086	1.40245e-117
Day 3	iECM Infarct	Tmem205	1.3967e-134	0.695769	0.417	0.095	3.52987e-130
Day 3	iECM Infarct	Tusc3	4.69513e-139	0.695573	0.415	0.09	1.1866e-134
Day 3	iECM Infarct	Lig1	1.18689e-152	0.695252	0.431	0.087	2.99963e-148
Day 3	iECM Infarct	Tmem160	9.94803e-174	0.694905	0.654	0.19	2.51417e-169
Day 3	iECM Infarct	Hk3	2.27633e-130	0.694231	0.412	0.096	5.75298e-126
Day 3	iECM Infarct	Cmtm3	9.92784e-165	0.693957	0.536	0.131	2.50906e-160
Day 3	iECM Infarct	Spart	1.41226e-134	0.692625	0.398	0.086	3.56921e-130
Day 3	iECM Infarct	Osbpl11	5.78407e-173	0.691426	0.511	0.114	1.46181e-168
Day 3	iECM Infarct	Usp40	8.86736e-100	0.690769	0.271	0.051	2.24105e-95
Day 3	iECM Infarct	Pigx	1.96522e-146	0.689674	0.417	0.086	4.96669e-142
Day 3	iECM Infarct	Pwwp3a	5.49057e-119	0.689559	0.321	0.06	1.38763e-114
Day 3	iECM Infarct	Map1lc3b	1.55341e-199	0.689357	0.785	0.252	3.92594e-195
Day 3	iECM Infarct	Atp6v0d1	2.39685e-185	0.687602	0.817	0.298	6.05756e-181
Day 3	iECM Infarct	Ogfr	4.19274e-163	0.687426	0.525	0.126	1.05963e-158
Day 3	iECM Infarct	Cat	1.6687e-174	0.687269	0.7	0.22	4.21731e-170
Day 3	iECM Infarct	Commd7	3.08124e-143	0.686742	0.401	0.08	7.78721e-139
Day 3	iECM Infarct	Ctsh	2.05779e-167	0.684661	0.91	0.442	5.20066e-163
Day 3	iECM Infarct	Zer1	3.9469e-125	0.684513	0.332	0.061	9.97501e-121
Day 3	iECM Infarct	Edem2	1.82963e-162	0.684229	0.456	0.094	4.62403e-158
Day 3	iECM Infarct	Ebpl	4.74525e-166	0.683899	0.519	0.121	1.19927e-161
Day 3	iECM Infarct	Atp2b4	8.29601e-96	0.68292	0.287	0.062	2.09665e-91
Day 3	iECM Infarct	Dennd6a	6.74212e-137	0.682877	0.368	0.07	1.70394e-132
Day 3	iECM Infarct	Rabggta	2.07211e-108	0.682813	0.317	0.066	5.23686e-104
Day 3	iECM Infarct	Slc9a1	3.02506e-139	0.682517	0.437	0.101	7.64524e-135
Day 3	iECM Infarct	Plgrkt	2.98271e-98	0.681849	0.277	0.054	7.53819e-94
Day 3	iECM Infarct	Ilk	1.42604e-169	0.681765	0.887	0.399	3.60403e-165
Day 3	iECM Infarct	LOC102555457	6.16011e-186	0.681702	0.632	0.169	1.55684e-181
Day 3	iECM Infarct	Dhrs1	5.42521e-112	0.681656	0.284	0.048	1.37111e-107
Day 3	iECM Infarct	Dusp22	1.11448e-127	0.68143	0.355	0.07	2.81662e-123
Day 3	iECM Infarct	Cald1	1.42895e-184	0.679613	0.782	0.268	3.61138e-180
Day 3	iECM Infarct	Eif3f	2.59821e-162	0.679215	0.945	0.506	6.56646e-158
Day 3	iECM Infarct	Tm9sf4	6.00605e-110	0.679162	0.303	0.058	1.51791e-105
Day 3	iECM Infarct	Rex1bd	5.14019e-138	0.678402	0.432	0.1	1.29908e-133
Day 3	iECM Infarct	Vrk1	1.04669e-118	0.67828	0.295	0.048	2.6453e-114
Day 3	iECM Infarct	Manbal	1.51255e-161	0.67802	0.522	0.126	3.82266e-157
Day 3	iECM Infarct	Fbxo7	5.17361e-125	0.677737	0.381	0.084	1.30753e-120
Day 3	iECM Infarct	Cox19	6.94922e-168	0.676935	0.513	0.119	1.75628e-163
Day 3	iECM Infarct	Csk	2.5767e-171	0.676256	0.743	0.252	6.5121e-167
Day 3	iECM Infarct	Gabarap	2.76564e-201	0.676078	0.976	0.728	6.98961e-197
Day 3	iECM Infarct	Tuba1a	2.03093e-158	0.675905	0.96	0.725	5.13276e-154
Day 3	iECM Infarct	Orai3	1.244e-107	0.675677	0.324	0.07	3.14397e-103
Day 3	iECM Infarct	Eif3k	3.69449e-172	0.674246	0.871	0.362	9.33709e-168
Day 3	iECM Infarct	Vps16	1.19973e-147	0.674192	0.424	0.088	3.03207e-143
Day 3	iECM Infarct	RGD1305464	3.2943e-121	0.673678	0.342	0.069	8.32569e-117
Day 3	iECM Infarct	Uhrf1	2.3267e-145	0.672969	0.404	0.079	5.88028e-141
Day 3	iECM Infarct	Akr7a2	3.5837e-157	0.672829	0.454	0.097	9.05708e-153
Day 3	iECM Infarct	RGD1563941	1.07072e-136	0.672533	0.349	0.061	2.70604e-132
Day 3	iECM Infarct	Zdhhc16	3.02619e-113	0.672035	0.329	0.068	7.64809e-109
Day 3	iECM Infarct	Stk16	7.47536e-134	0.672003	0.39	0.081	1.88925e-129
Day 3	iECM Infarct	Poldip3	8.79111e-183	0.671448	0.55	0.125	2.22178e-178
Day 3	iECM Infarct	Hs1bp3	3.76905e-95	0.671434	0.269	0.053	9.52552e-91
Day 3	iECM Infarct	AC141521.1	3.20438e-101	0.671342	0.305	0.066	8.09843e-97
Day 3	iECM Infarct	Septin2	3.67606e-160	0.670716	0.858	0.381	9.29049e-156
Day 3	iECM Infarct	Cyhr1	9.84552e-165	0.67035	0.521	0.124	2.48826e-160
Day 3	iECM Infarct	Ctnnbip1	5.11914e-116	0.66998	0.366	0.084	1.29376e-111
Day 3	iECM Infarct	Dpm2	9.76414e-158	0.669402	0.52	0.128	2.46769e-153
Day 3	iECM Infarct	Neurl4	6.85296e-119	0.669167	0.317	0.058	1.73195e-114
Day 3	iECM Infarct	Ddb1	8.67504e-156	0.668777	0.861	0.384	2.19244e-151
Day 3	iECM Infarct	Kank2	6.75363e-158	0.668473	0.553	0.147	1.70685e-153
Day 3	iECM Infarct	Lrch4	7.37728e-143	0.667891	0.404	0.082	1.86446e-138
Day 3	iECM Infarct	Fam89b	4.55827e-199	0.66777	0.687	0.189	1.15201e-194
Day 3	iECM Infarct	Tmem219	4.74058e-115	0.667545	0.295	0.05	1.19809e-110
Day 3	iECM Infarct	Pigq	5.26864e-163	0.667351	0.551	0.14	1.33154e-158
Day 3	iECM Infarct	Qpctl	1.50544e-103	0.666794	0.27	0.047	3.80471e-99
Day 3	iECM Infarct	Xrcc5	1.26233e-105	0.666201	0.279	0.05	3.19029e-101
Day 3	iECM Infarct	Spryd3	5.63548e-117	0.665709	0.354	0.077	1.42425e-112
Day 3	iECM Infarct	Dtx3l	4.12439e-107	0.665671	0.283	0.051	1.04236e-102
Day 3	iECM Infarct	Papss1	3.64619e-145	0.665521	0.479	0.116	9.21501e-141
Day 3	iECM Infarct	Trmt1	1.74554e-154	0.664817	0.521	0.132	4.41151e-150
Day 3	iECM Infarct	RT1-Ba	3.95119e-151	0.663887	0.854	0.354	9.98584e-147
Day 3	iECM Infarct	Nagpa	2.33674e-90	0.663391	0.247	0.046	5.90564e-86
Day 3	iECM Infarct	Stxbp5	3.6749e-175	0.66308	0.557	0.137	9.28756e-171
Day 3	iECM Infarct	Txndc5	1.40021e-166	0.662426	0.844	0.338	3.53876e-162
Day 3	iECM Infarct	Vav2	6.16231e-90	0.661869	0.249	0.048	1.5574e-85
Day 3	iECM Infarct	Btd	1.31198e-103	0.660853	0.289	0.056	3.31577e-99
Day 3	iECM Infarct	Mrps17	3.07274e-167	0.6606	0.624	0.178	7.76573e-163
Day 3	iECM Infarct	Mylip	2.73893e-148	0.659617	0.363	0.06	6.92209e-144
Day 3	iECM Infarct	Lamtor4	6.57858e-178	0.659547	0.854	0.343	1.6626e-173
Day 3	iECM Infarct	Abcf3	1.25651e-136	0.658944	0.428	0.099	3.17559e-132
Day 3	iECM Infarct	PCOLCE2	2.51845e-166	0.658681	0.484	0.102	6.36488e-162
Day 3	iECM Infarct	Ociad1	1.04574e-183	0.658428	0.745	0.239	2.64291e-179
Day 3	iECM Infarct	Sharpin	3.28152e-145	0.658298	0.433	0.095	8.29339e-141
Day 3	iECM Infarct	Tmem208	1.91203e-171	0.657854	0.649	0.191	4.83228e-167
Day 3	iECM Infarct	Dnajc10	2.21076e-176	0.657511	0.681	0.202	5.58724e-172
Day 3	iECM Infarct	Mief1	6.96841e-126	0.656713	0.406	0.097	1.76113e-121
Day 3	iECM Infarct	Clec4a1	4.22458e-179	0.65633	0.757	0.253	1.06768e-174
Day 3	iECM Infarct	Cmas	1.39049e-144	0.655893	0.464	0.109	3.5142e-140
Day 3	iECM Infarct	Arl6ip1	3.95942e-187	0.654842	0.679	0.196	1.00066e-182
Day 3	iECM Infarct	Ap1s1	1.01634e-170	0.654124	0.722	0.24	2.56859e-166
Day 3	iECM Infarct	Pik3cg	3.07589e-112	0.654023	0.312	0.061	7.77369e-108
Day 3	iECM Infarct	Tcn2	4.74937e-193	0.653766	0.674	0.185	1.20031e-188
Day 3	iECM Infarct	Mrpl14	3.65633e-188	0.650923	0.698	0.202	9.24064e-184
Day 3	iECM Infarct	Fkbp11	1.21278e-156	0.650652	0.835	0.353	3.06507e-152
Day 3	iECM Infarct	Rab4b	1.90531e-143	0.649913	0.446	0.102	4.8153e-139
Day 3	iECM Infarct	Zfpm1	7.06742e-130	0.649634	0.379	0.08	1.78615e-125
Day 3	iECM Infarct	Mospd3	7.69561e-143	0.649371	0.42	0.09	1.94491e-138
Day 3	iECM Infarct	Rere	1.08735e-180	0.649368	0.619	0.162	2.74807e-176
Day 3	iECM Infarct	Nrbp1	6.82223e-187	0.648586	0.661	0.18	1.72418e-182
Day 3	iECM Infarct	Hlx	1.04079e-143	0.64826	0.441	0.1	2.6304e-139
Day 3	iECM Infarct	Lrwd1	5.82266e-119	0.647345	0.336	0.067	1.47156e-114
Day 3	iECM Infarct	Tsen34l1	2.57295e-208	0.645858	0.679	0.175	6.50263e-204
Day 3	iECM Infarct	Igbp1	3.39843e-125	0.645217	0.395	0.091	8.58885e-121
Day 3	iECM Infarct	Kptn	7.04709e-101	0.644599	0.293	0.06	1.78101e-96
Day 3	iECM Infarct	Pkd2	4.53179e-179	0.644506	0.566	0.136	1.14532e-174
Day 3	iECM Infarct	Gtf2i	2.67449e-172	0.64399	0.672	0.202	6.75924e-168
Day 3	iECM Infarct	Pld1	1.61818e-138	0.643127	0.378	0.072	4.08962e-134
Day 3	iECM Infarct	Wdr91	3.02692e-135	0.642468	0.338	0.057	7.64993e-131
Day 3	iECM Infarct	Amdhd2	2.73417e-168	0.642196	0.563	0.144	6.91006e-164
Day 3	iECM Infarct	Snx17	3.19161e-169	0.641919	0.59	0.157	8.06617e-165
Day 3	iECM Infarct	Sec14l1	3.82245e-176	0.641191	0.616	0.166	9.66047e-172
Day 3	iECM Infarct	Psmf1	7.18259e-157	0.640734	0.468	0.102	1.81526e-152
Day 3	iECM Infarct	Rcan2	9.87737e-118	0.64038	0.37	0.086	2.49631e-113
Day 3	iECM Infarct	Smc2	1.09113e-133	0.639423	0.358	0.066	2.75762e-129
Day 3	iECM Infarct	Med12	4.20539e-131	0.638903	0.384	0.081	1.06283e-126
Day 3	iECM Infarct	Micu2	1.44132e-145	0.638281	0.44	0.097	3.64264e-141
Day 3	iECM Infarct	Aqp1	1.92539e-115	0.637057	0.608	0.221	4.86605e-111
Day 3	iECM Infarct	Aida	7.12429e-160	0.636897	0.582	0.16	1.80052e-155
Day 3	iECM Infarct	Itfg1	6.28546e-170	0.63661	0.526	0.122	1.58852e-165
Day 3	iECM Infarct	Psenen	1.57938e-186	0.635355	0.68	0.192	3.99158e-182
Day 3	iECM Infarct	Mthfs	7.21517e-98	0.633781	0.273	0.053	1.82349e-93
Day 3	iECM Infarct	Fam193b	5.70973e-128	0.63343	0.369	0.077	1.44302e-123
Day 3	iECM Infarct	Tbl2	1.12077e-127	0.632869	0.327	0.056	2.83252e-123
Day 3	iECM Infarct	Htra1	4.93073e-153	0.632732	0.887	0.382	1.24614e-148
Day 3	iECM Infarct	Tmem97	2.6925e-158	0.631579	0.563	0.15	6.80476e-154
Day 3	iECM Infarct	Neu1	1.17639e-163	0.631343	0.557	0.143	2.97309e-159
Day 3	iECM Infarct	Cchcr1	1.03719e-125	0.630857	0.32	0.055	2.62128e-121
Day 3	iECM Infarct	AC141489.1	4.70358e-138	0.63034	0.938	0.551	1.18874e-133
Day 3	iECM Infarct	Tor4a	4.90819e-115	0.630245	0.309	0.057	1.24045e-110
Day 3	iECM Infarct	Tkt	1.84975e-133	0.629933	0.908	0.517	4.67487e-129
Day 3	iECM Infarct	Mgat4b	3.44126e-176	0.62979	0.591	0.15	8.6971e-172
Day 3	iECM Infarct	Tcp11l2	2.63494e-114	0.629258	0.337	0.072	6.65929e-110
Day 3	iECM Infarct	Tmem214	3.56207e-174	0.628606	0.581	0.147	9.00242e-170
Day 3	iECM Infarct	Slc35c1	2.25501e-117	0.628219	0.359	0.079	5.69909e-113
Day 3	iECM Infarct	Tor1aip2.1	4.81403e-143	0.628073	0.406	0.083	1.21665e-138
Day 3	iECM Infarct	Pigk	8.55649e-161	0.62754	0.542	0.136	2.16248e-156
Day 3	iECM Infarct	Pik3r4	5.52131e-91	0.626873	0.28	0.062	1.3954e-86
Day 3	iECM Infarct	Ikbke	7.8328e-123	0.626294	0.346	0.069	1.97958e-118
Day 3	iECM Infarct	Kmt2d	1.56998e-168	0.625636	0.597	0.161	3.96782e-164
Day 3	iECM Infarct	Mms19	1.7859e-134	0.625602	0.394	0.084	4.51352e-130
Day 3	iECM Infarct	Gne	6.66792e-86	0.624813	0.265	0.058	1.68518e-81
Day 3	iECM Infarct	Tbc1d10b	1.16781e-164	0.624384	0.477	0.102	2.95142e-160
Day 3	iECM Infarct	Tatdn1	7.11985e-95	0.623548	0.27	0.053	1.7994e-90
Day 3	iECM Infarct	Tagln2	3.69394e-165	0.623337	0.983	0.751	9.33569e-161
Day 3	iECM Infarct	Ptgr1	1.105e-154	0.622952	0.516	0.129	2.79265e-150
Day 3	iECM Infarct	App	7.94532e-112	0.622684	0.954	0.551	2.00802e-107
Day 3	iECM Infarct	Alg5	8.73529e-153	0.622469	0.479	0.11	2.20767e-148
Day 3	iECM Infarct	Rbms2	2.12019e-184	0.621726	0.613	0.157	5.35836e-180
Day 3	iECM Infarct	Tor3a	1.57667e-110	0.620878	0.29	0.051	3.98472e-106
Day 3	iECM Infarct	Dut	3.50716e-156	0.620857	0.623	0.188	8.86364e-152
Day 3	iECM Infarct	Pofut2	9.11447e-188	0.620551	0.715	0.212	2.3035e-183
Day 3	iECM Infarct	Mprip	4.78853e-171	0.619945	0.799	0.303	1.2102e-166
Day 3	iECM Infarct	Cic	3.05203e-157	0.617354	0.571	0.156	7.7134e-153
Day 3	iECM Infarct	Trafd1	7.53005e-181	0.616257	0.667	0.191	1.90307e-176
Day 3	iECM Infarct	Anxa1	2.14357e-153	0.613964	0.911	0.448	5.41744e-149
Day 3	iECM Infarct	Arrdc1	3.54188e-142	0.613428	0.433	0.096	8.9514e-138
Day 3	iECM Infarct	Sin3b	7.78366e-167	0.612113	0.759	0.264	1.96717e-162
Day 3	iECM Infarct	Tmem134	1.14657e-169	0.611591	0.711	0.226	2.89773e-165
Day 3	iECM Infarct	Vrk3	1.44232e-131	0.611415	0.427	0.102	3.64519e-127
Day 3	iECM Infarct	Use1	2.95383e-192	0.611312	0.785	0.254	7.46522e-188
Day 3	iECM Infarct	Ap3b1	1.59223e-140	0.611245	0.455	0.109	4.02404e-136
Day 3	iECM Infarct	Pcmtd1	1.14849e-152	0.610422	0.47	0.107	2.90257e-148
Day 3	iECM Infarct	Ints4	4.08994e-102	0.609746	0.304	0.064	1.03365e-97
Day 3	iECM Infarct	Appl2	1.03775e-89	0.608689	0.267	0.056	2.6227e-85
Day 3	iECM Infarct	Sec22b	7.95652e-179	0.608175	0.692	0.211	2.01085e-174
Day 3	iECM Infarct	Fut8	4.37204e-99	0.607963	0.292	0.061	1.10494e-94
Day 3	iECM Infarct	Nans	3.09433e-173	0.607569	0.671	0.197	7.82029e-169
Day 3	iECM Infarct	Thyn1	5.92237e-90	0.607137	0.249	0.047	1.49676e-85
Day 3	iECM Infarct	Sirpa	1.15236e-163	0.606183	0.852	0.345	2.91236e-159
Day 3	iECM Infarct	Prdx1	4.19057e-121	0.606085	0.947	0.73	1.05908e-116
Day 3	iECM Infarct	Gtf3c1	1.49651e-153	0.605954	0.464	0.103	3.78213e-149
Day 3	iECM Infarct	Iqsec2	1.08523e-98	0.605878	0.313	0.072	2.74271e-94
Day 3	iECM Infarct	Iqgap3	5.72539e-128	0.605489	0.361	0.072	1.44698e-123
Day 3	iECM Infarct	LOC102549726	4.21475e-215	0.604647	0.724	0.199	1.06519e-210
Day 3	iECM Infarct	AABR07021544.1	2.59631e-113	0.604622	0.275	0.043	6.56166e-109
Day 3	iECM Infarct	Gale	4.65672e-127	0.604481	0.388	0.086	1.17689e-122
Day 3	iECM Infarct	Kcnn4	4.65018e-112	0.603565	0.606	0.229	1.17524e-107
Day 3	iECM Infarct	Bnip3l	1.97994e-208	0.602361	0.799	0.25	5.00389e-204
Day 3	iECM Infarct	Anapc5	6.6577e-143	0.602038	0.821	0.347	1.6826e-138
Day 3	iECM Infarct	Adck5	1.12162e-88	0.601961	0.264	0.056	2.83467e-84
Day 3	iECM Infarct	Spns1	5.40594e-160	0.601519	0.496	0.115	1.36624e-155
Day 3	iECM Infarct	Hmgn1	1.12944e-139	0.601471	0.85	0.399	2.85443e-135
Day 3	iECM Infarct	Rtn4ip1	5.35287e-89	0.600327	0.277	0.062	1.35283e-84
Day 3	iECM Infarct	Csnk1g2	4.35997e-151	0.600012	0.662	0.212	1.10189e-146
Day 3	iECM Infarct	Ctdsp1	4.98011e-169	0.599881	0.777	0.27	1.25862e-164
Day 3	iECM Infarct	Ubl4a	5.0557e-156	0.59974	0.72	0.245	1.27773e-151
Day 3	iECM Infarct	Slc39a8	1.77795e-136	0.599354	0.412	0.091	4.49343e-132
Day 3	iECM Infarct	Rnd3	2.82208e-153	0.598712	0.439	0.092	7.13224e-149
Day 3	iECM Infarct	B4galt6	1.81314e-161	0.597442	0.677	0.214	4.58234e-157
Day 3	iECM Infarct	Nubp2	2.28263e-152	0.596497	0.544	0.145	5.7689e-148
Day 3	iECM Infarct	Tada3	1.76526e-115	0.596341	0.346	0.074	4.46133e-111
Day 3	iECM Infarct	Sec31a	1.37073e-187	0.594875	0.724	0.221	3.46424e-183
Day 3	iECM Infarct	Bnip3	9.88514e-138	0.594476	0.617	0.204	2.49827e-133
Day 3	iECM Infarct	Hmgb2	3.00537e-169	0.594038	0.659	0.203	7.59548e-165
Day 3	iECM Infarct	Srsf9	3.35006e-155	0.594018	0.523	0.131	8.4666e-151
Day 3	iECM Infarct	Ubl7	1.70729e-135	0.592891	0.446	0.109	4.31482e-131
Day 3	iECM Infarct	Wwp2	4.13381e-114	0.592869	0.32	0.063	1.04474e-109
Day 3	iECM Infarct	Ube2h	6.6886e-221	0.591194	0.625	0.139	1.69041e-216
Day 3	iECM Infarct	Cdc16	4.79191e-163	0.590686	0.554	0.14	1.21106e-158
Day 3	iECM Infarct	Zdhhc8	5.16654e-82	0.590494	0.288	0.073	1.30574e-77
Day 3	iECM Infarct	Pigc	2.05153e-90	0.590453	0.287	0.066	5.18484e-86
Day 3	iECM Infarct	Snrnp25	1.14894e-128	0.590427	0.39	0.086	2.90372e-124
Day 3	iECM Infarct	Atp1b1	1.19723e-147	0.589554	0.901	0.402	3.02577e-143
Day 3	iECM Infarct	Brd9	1.35759e-116	0.589477	0.392	0.095	3.43103e-112
Day 3	iECM Infarct	Dpagt1	1.05596e-159	0.588941	0.605	0.173	2.66872e-155
Day 3	iECM Infarct	Dync1h1	1.20611e-144	0.588506	0.805	0.324	3.0482e-140
Day 3	iECM Infarct	Pdzrn3	4.29053e-90	0.587922	0.303	0.074	1.08435e-85
Day 3	iECM Infarct	Sppl3	1.46621e-174	0.587436	0.617	0.165	3.70555e-170
Day 3	iECM Infarct	Surf4	4.49513e-138	0.586172	0.891	0.471	1.13605e-133
Day 3	iECM Infarct	Fam110a	1.98264e-103	0.585806	0.273	0.049	5.01073e-99
Day 3	iECM Infarct	Gstp1	5.04977e-148	0.584709	0.924	0.479	1.27623e-143
Day 3	iECM Infarct	Ppfibp1	1.76745e-164	0.584601	0.677	0.209	4.46688e-160
Day 3	iECM Infarct	Hsbp1	1.34159e-141	0.584468	0.834	0.359	3.3906e-137
Day 3	iECM Infarct	RT1-A1	1.43583e-150	0.584285	0.973	0.698	3.62878e-146
Day 3	iECM Infarct	Hpcal1	5.39329e-148	0.584115	0.523	0.137	1.36305e-143
Day 3	iECM Infarct	Lgals8	1.47982e-146	0.583815	0.464	0.108	3.73996e-142
Day 3	iECM Infarct	Ube2e3	2.70351e-168	0.583524	0.652	0.19	6.83259e-164
Day 3	iECM Infarct	Ankrd24	7.50519e-124	0.583402	0.399	0.093	1.89679e-119
Day 3	iECM Infarct	Bad	1.58912e-152	0.583298	0.522	0.132	4.01617e-148
Day 3	iECM Infarct	Sft2d2	1.13087e-98	0.582114	0.278	0.055	2.85806e-94
Day 3	iECM Infarct	Ap2b1	7.68261e-176	0.582084	0.714	0.221	1.94162e-171
Day 3	iECM Infarct	Fuca2	2.15741e-88	0.581928	0.255	0.052	5.45243e-84
Day 3	iECM Infarct	Pip4p2	4.55663e-138	0.581517	0.479	0.122	1.1516e-133
Day 3	iECM Infarct	Map3k11	4.66126e-143	0.581278	0.486	0.123	1.17804e-138
Day 3	iECM Infarct	Washc1	6.17111e-159	0.580217	0.504	0.119	1.55963e-154
Day 3	iECM Infarct	Apeh	4.55584e-142	0.57967	0.492	0.125	1.1514e-137
Day 3	iECM Infarct	Fblim1	2.15341e-163	0.579021	0.656	0.2	5.44231e-159
Day 3	iECM Infarct	Tor1b	1.48683e-127	0.578165	0.383	0.083	3.75767e-123
Day 3	iECM Infarct	RT1-S3	6.00935e-146	0.57784	0.437	0.097	1.51874e-141
Day 3	iECM Infarct	Mesd	4.47815e-162	0.577779	0.609	0.173	1.13176e-157
Day 3	iECM Infarct	Ptpro	6.73566e-166	0.577742	0.526	0.126	1.7023e-161
Day 3	iECM Infarct	LOC288913	2.99227e-182	0.577504	0.723	0.222	7.56235e-178
Day 3	iECM Infarct	Dctn1	3.72125e-174	0.576313	0.658	0.19	9.40471e-170
Day 3	iECM Infarct	Syk	3.39707e-150	0.576072	0.449	0.099	8.58542e-146
Day 3	iECM Infarct	Dhx40	1.14774e-128	0.57519	0.374	0.077	2.90069e-124
Day 3	iECM Infarct	Pear1	3.07944e-111	0.574975	0.349	0.08	7.78267e-107
Day 3	iECM Infarct	Ap2s1	5.19002e-129	0.574871	0.904	0.496	1.31167e-124
Day 3	iECM Infarct	Pikfyve	1.23271e-99	0.574429	0.302	0.065	3.11542e-95
Day 3	iECM Infarct	Ptprn	6.62102e-140	0.574315	0.422	0.094	1.67333e-135
Day 3	iECM Infarct	Ocel1	2.46674e-144	0.573523	0.449	0.104	6.2342e-140
Day 3	iECM Infarct	Rce1	1.68349e-118	0.573484	0.378	0.088	4.25469e-114
Day 3	iECM Infarct	Ufsp2	8.24895e-121	0.573273	0.366	0.08	2.08476e-116
Day 3	iECM Infarct	Ip6k2	8.49654e-89	0.5721	0.265	0.056	2.14733e-84
Day 3	iECM Infarct	Fkbp2	1.0401e-145	0.571943	0.824	0.341	2.62864e-141
Day 3	iECM Infarct	Acss2	6.29631e-98	0.57192	0.284	0.058	1.59127e-93
Day 3	iECM Infarct	Csf2ra	7.91889e-166	0.571513	0.781	0.287	2.00134e-161
Day 3	iECM Infarct	Polr2e	1.19123e-158	0.571147	0.819	0.308	3.0106e-154
Day 3	iECM Infarct	Ap3d1	8.34276e-171	0.570402	0.677	0.201	2.10847e-166
Day 3	iECM Infarct	Glmp	8.10693e-144	0.568894	0.834	0.353	2.04887e-139
Day 3	iECM Infarct	Cxcr4	8.37691e-214	0.568851	0.699	0.184	2.1171e-209
Day 3	iECM Infarct	Aarsd1	2.04027e-148	0.567233	0.525	0.139	5.15637e-144
Day 3	iECM Infarct	Ap1s2	2.88493e-144	0.56702	0.465	0.112	7.29109e-140
Day 3	iECM Infarct	Ap1b1	1.9516e-161	0.566776	0.667	0.203	4.93227e-157
Day 3	iECM Infarct	Ssr1	2.38003e-130	0.566677	0.776	0.345	6.01504e-126
Day 3	iECM Infarct	Napa	2.33229e-179	0.566477	0.681	0.196	5.89439e-175
Day 3	iECM Infarct	Pgam1	2.5345e-90	0.56622	0.93	0.642	6.40544e-86
Day 3	iECM Infarct	Cox7a2l	6.62087e-148	0.56619	0.86	0.399	1.67329e-143
Day 3	iECM Infarct	Dpm3	4.22415e-158	0.565468	0.674	0.21	1.06757e-153
Day 3	iECM Infarct	Hbp1	5.22234e-145	0.565355	0.424	0.091	1.31984e-140
Day 3	iECM Infarct	Gbf1	5.94213e-173	0.565245	0.548	0.13	1.50175e-168
Day 3	iECM Infarct	Bet1l	5.01284e-110	0.56343	0.325	0.068	1.26689e-105
Day 3	iECM Infarct	Cpsf1	1.44346e-105	0.562656	0.313	0.065	3.64805e-101
Day 3	iECM Infarct	Pgrmc1	2.48348e-164	0.562256	0.652	0.196	6.2765e-160
Day 3	iECM Infarct	Map4	1.87771e-152	0.562187	0.867	0.379	4.74553e-148
Day 3	iECM Infarct	Ly6e	9.03504e-139	0.560984	0.754	0.286	2.28342e-134
Day 3	iECM Infarct	Gpx4	1.80966e-115	0.560734	0.974	0.629	4.57356e-111
Day 3	iECM Infarct	Lamb1	1.08704e-150	0.560509	0.846	0.351	2.74727e-146
Day 3	iECM Infarct	Narf	9.40052e-114	0.560485	0.356	0.08	2.37579e-109
Day 3	iECM Infarct	Nipsnap3b	1.02718e-134	0.56007	0.426	0.097	2.596e-130
Day 3	iECM Infarct	Arl3	1.41771e-159	0.559748	0.704	0.232	3.58297e-155
Day 3	iECM Infarct	Snx8	2.37335e-118	0.559325	0.359	0.078	5.99816e-114
Day 3	iECM Infarct	Flna	8.94498e-126	0.559042	0.951	0.615	2.26067e-121
Day 3	iECM Infarct	Hmgb1	8.15301e-110	0.55711	0.42	0.116	2.06051e-105
Day 3	iECM Infarct	Plekho1	2.50709e-143	0.556902	0.726	0.26	6.33618e-139
Day 3	iECM Infarct	Blmh	6.35361e-143	0.556855	0.625	0.196	1.60575e-138
Day 3	iECM Infarct	Gngt2	8.19765e-142	0.556216	0.772	0.303	2.07179e-137
Day 3	iECM Infarct	Hspb11	5.7542e-86	0.556207	0.258	0.055	1.45426e-81
Day 3	iECM Infarct	Tm7sf3	1.70912e-140	0.555186	0.465	0.114	4.31945e-136
Day 3	iECM Infarct	AABR07045454.1	3.92214e-119	0.555103	0.323	0.06	9.91243e-115
Day 3	iECM Infarct	Pycr2	1.43915e-125	0.554441	0.384	0.085	3.63716e-121
Day 3	iECM Infarct	Stard8	3.68491e-95	0.554197	0.292	0.064	9.31287e-91
Day 3	iECM Infarct	Thap3	1.46557e-103	0.553735	0.316	0.069	3.70394e-99
Day 3	iECM Infarct	Lsm10	2.2361e-103	0.55327	0.286	0.055	5.65131e-99
Day 3	iECM Infarct	Laptm5	2.32857e-134	0.552933	0.909	0.481	5.88499e-130
Day 3	iECM Infarct	Sec61a1	7.95122e-135	0.552833	0.911	0.5	2.00951e-130
Day 3	iECM Infarct	Atp1a1	3.55742e-112	0.552604	0.939	0.609	8.99067e-108
Day 3	iECM Infarct	Dcaf11	6.38819e-148	0.552117	0.569	0.162	1.61449e-143
Day 3	iECM Infarct	Dnmt1	5.04604e-144	0.55134	0.515	0.135	1.27529e-139
Day 3	iECM Infarct	Cox6a1	1.71654e-141	0.551298	0.979	0.727	4.33822e-137
Day 3	iECM Infarct	Nab2	2.56443e-139	0.550644	0.452	0.107	6.48109e-135
Day 3	iECM Infarct	Sirt2	9.23673e-162	0.548552	0.667	0.207	2.3344e-157
Day 3	iECM Infarct	Commd9	4.66683e-183	0.548113	0.68	0.194	1.17945e-178
Day 3	iECM Infarct	Wdr83	1.32299e-89	0.547807	0.25	0.048	3.34359e-85
Day 3	iECM Infarct	Zfp219	5.96905e-102	0.54708	0.313	0.069	1.50856e-97
Day 3	iECM Infarct	Ccdc167	3.66116e-90	0.545722	0.276	0.06	9.25285e-86
Day 3	iECM Infarct	Stx8	2.17388e-127	0.544885	0.389	0.085	5.49404e-123
Day 3	iECM Infarct	Ing4	3.6086e-145	0.544279	0.476	0.115	9.12001e-141
Day 3	iECM Infarct	Dync1li2	2.0231e-160	0.543676	0.623	0.18	5.11299e-156
Day 3	iECM Infarct	Ncstn	1.37605e-164	0.543455	0.627	0.179	3.4777e-160
Day 3	iECM Infarct	Dctn3	1.99154e-151	0.543391	0.635	0.195	5.03322e-147
Day 3	iECM Infarct	Kctd10	5.91039e-153	0.543374	0.528	0.134	1.49373e-148
Day 3	iECM Infarct	Fahd2a	1.28316e-83	0.543218	0.263	0.06	3.24292e-79
Day 3	iECM Infarct	Slc12a7	1.56654e-135	0.54305	0.484	0.128	3.95912e-131
Day 3	iECM Infarct	Atn1	1.3469e-129	0.542344	0.418	0.099	3.40403e-125
Day 3	iECM Infarct	Slc16a3	2.75189e-113	0.542084	0.555	0.2	6.95485e-109
Day 3	iECM Infarct	Lima1	7.68065e-162	0.542023	0.676	0.21	1.94113e-157
Day 3	iECM Infarct	Araf	1.18391e-112	0.541397	0.352	0.079	2.99209e-108
Day 3	iECM Infarct	Zc3h7b	1.29579e-110	0.541063	0.342	0.076	3.27484e-106
Day 3	iECM Infarct	Tmem126b	2.77497e-101	0.540837	0.311	0.069	7.01318e-97
Day 3	iECM Infarct	Cbx3	8.99922e-148	0.540303	0.753	0.274	2.27437e-143
Day 3	iECM Infarct	Ganab	6.7718e-152	0.539114	0.733	0.254	1.71144e-147
Day 3	iECM Infarct	Mrps12	9.14711e-155	0.538837	0.643	0.196	2.31175e-150
Day 3	iECM Infarct	Oat	2.16409e-136	0.538313	0.794	0.331	5.4693e-132
Day 3	iECM Infarct	Anapc1	1.70513e-144	0.537741	0.423	0.089	4.30938e-140
Day 3	iECM Infarct	Nckap1l	6.33224e-172	0.536557	0.634	0.176	1.60035e-167
Day 3	iECM Infarct	Rnpepl1	2.59928e-160	0.536523	0.69	0.219	6.56915e-156
Day 3	iECM Infarct	Prpsap1	4.95713e-155	0.536248	0.553	0.147	1.25282e-150
Day 3	iECM Infarct	Kat7	3.811e-136	0.536151	0.478	0.124	9.63155e-132
Day 3	iECM Infarct	Slc29a3	1.23313e-154	0.536126	0.566	0.154	3.1165e-150
Day 3	iECM Infarct	Alpk3	3.58362e-82	0.536024	0.296	0.078	9.05687e-78
Day 3	iECM Infarct	Natd1	3.18945e-93	0.535854	0.275	0.058	8.0607e-89
Day 3	iECM Infarct	Cox8a	1.45979e-118	0.53578	0.963	0.661	3.68933e-114
Day 3	iECM Infarct	Ap4b1	4.3554e-85	0.535273	0.252	0.052	1.10074e-80
Day 3	iECM Infarct	Mcts1	5.92557e-148	0.534784	0.672	0.22	1.49757e-143
Day 3	iECM Infarct	Tubgcp2	2.39458e-101	0.534526	0.283	0.055	6.05183e-97
Day 3	iECM Infarct	Get3	2.46618e-158	0.533967	0.569	0.155	6.23278e-154
Day 3	iECM Infarct	Mical1	3.5409e-182	0.533067	0.497	0.099	8.94892e-178
Day 3	iECM Infarct	Map1s	1.033e-134	0.533021	0.452	0.111	2.61071e-130
Day 3	iECM Infarct	Pdzd11	1.02779e-122	0.532911	0.332	0.062	2.59752e-118
Day 3	iECM Infarct	Tmem98	2.27301e-145	0.531817	0.48	0.116	5.74459e-141
Day 3	iECM Infarct	Furin	2.53037e-116	0.531736	0.797	0.368	6.395e-112
Day 3	iECM Infarct	Ckap5	5.10707e-141	0.531492	0.446	0.103	1.29071e-136
Day 3	iECM Infarct	Ssbp4	4.76217e-148	0.530398	0.541	0.147	1.20354e-143
Day 3	iECM Infarct	Hscb	9.97024e-112	0.528978	0.324	0.067	2.51978e-107
Day 3	iECM Infarct	Slc7a6	4.40467e-152	0.528052	0.489	0.116	1.11319e-147
Day 3	iECM Infarct	Bscl2	1.37039e-130	0.527936	0.417	0.097	3.46339e-126
Day 3	iECM Infarct	Poglut2	1.69597e-93	0.527634	0.28	0.059	4.28623e-89
Day 3	iECM Infarct	Pfkl	8.18424e-131	0.527382	0.504	0.143	2.0684e-126
Day 3	iECM Infarct	Klc1	6.94721e-149	0.527118	0.774	0.29	1.75577e-144
Day 3	iECM Infarct	Chtf8	1.47055e-157	0.526427	0.581	0.161	3.71653e-153
Day 3	iECM Infarct	Bloc1s1	1.06747e-137	0.526381	0.855	0.374	2.69782e-133
Day 3	iECM Infarct	Med16	2.80157e-148	0.525698	0.476	0.113	7.08042e-144
Day 3	iECM Infarct	Tgfb1i1	2.2516e-169	0.52559	0.66	0.192	5.69047e-165
Day 3	iECM Infarct	Sppl2b	4.55288e-116	0.525234	0.391	0.095	1.15065e-111
Day 3	iECM Infarct	AABR07037436.1	1.16671e-114	0.525139	0.311	0.058	2.94862e-110
Day 3	iECM Infarct	Tmem50a	3.57989e-147	0.525059	0.825	0.336	9.04746e-143
Day 3	iECM Infarct	Arl11	1.14507e-165	0.524877	0.68	0.209	2.89394e-161
Day 3	iECM Infarct	Trim35	3.64388e-146	0.524241	0.563	0.157	9.20917e-142
Day 3	iECM Infarct	R3hdm4	1.3734e-191	0.524065	0.727	0.219	3.471e-187
Day 3	iECM Infarct	RGD1302996	4.55026e-88	0.522893	0.298	0.073	1.14999e-83
Day 3	iECM Infarct	LOC108348062	2.58299e-125	0.522889	0.917	0.47	6.52798e-121
Day 3	iECM Infarct	Zbtb8os	5.78604e-150	0.521799	0.524	0.136	1.46231e-145
Day 3	iECM Infarct	Churc1	6.68732e-144	0.521672	0.781	0.303	1.69009e-139
Day 3	iECM Infarct	Bap1	5.78245e-156	0.521347	0.597	0.17	1.4614e-151
Day 3	iECM Infarct	Akip1	1.28062e-121	0.520928	0.481	0.138	3.23652e-117
Day 3	iECM Infarct	Rilpl2	2.7332e-156	0.52075	0.516	0.129	6.9076e-152
Day 3	iECM Infarct	LOC108348098	1.0122e-157	0.520684	0.57	0.154	2.55813e-153
Day 3	iECM Infarct	AABR07054614.1	2.01452e-135	0.520426	0.666	0.228	5.0913e-131
Day 3	iECM Infarct	Ddost	2.55361e-135	0.519561	0.826	0.356	6.45375e-131
Day 3	iECM Infarct	RT1-M3-1	1.94323e-98	0.51956	0.267	0.049	4.91112e-94
Day 3	iECM Infarct	Pygl	1.02637e-160	0.519512	0.523	0.129	2.59394e-156
Day 3	iECM Infarct	Slc35e3	2.03074e-111	0.519371	0.323	0.066	5.13229e-107
Day 3	iECM Infarct	Aldh9a1	1.11897e-128	0.518823	0.464	0.121	2.82796e-124
Day 3	iECM Infarct	Stk11	1.264e-111	0.517217	0.351	0.081	3.19451e-107
Day 3	iECM Infarct	Tpd52l2	1.84858e-128	0.515347	0.404	0.092	4.67191e-124
Day 3	iECM Infarct	Tspan13	3.612e-102	0.513563	0.407	0.117	9.12862e-98
Day 3	iECM Infarct	Nedd4	1.47595e-115	0.512501	0.904	0.464	3.73018e-111
Day 3	iECM Infarct	Nudt16l1	6.48892e-140	0.511213	0.469	0.116	1.63995e-135
Day 3	iECM Infarct	Susd3	5.86326e-125	0.511156	0.316	0.053	1.48182e-120
Day 3	iECM Infarct	Prrc1	1.46845e-126	0.510938	0.409	0.097	3.71121e-122
Day 3	iECM Infarct	Tpcn2	3.66967e-122	0.51066	0.369	0.08	9.27435e-118
Day 3	iECM Infarct	Sla	4.82276e-118	0.510248	0.412	0.105	1.21886e-113
Day 3	iECM Infarct	Adh5	1.00947e-157	0.510211	0.563	0.149	2.55123e-153
Day 3	iECM Infarct	Ncf1	7.28041e-169	0.51008	0.807	0.291	1.83998e-164
Day 3	iECM Infarct	Rragc	1.5709e-139	0.509973	0.723	0.263	3.97015e-135
Day 3	iECM Infarct	Myo9b	5.72898e-161	0.509755	0.683	0.213	1.44788e-156
Day 3	iECM Infarct	Gpr180	2.33766e-126	0.509753	0.372	0.078	5.90796e-122
Day 3	iECM Infarct	Frmd8	1.80316e-144	0.509659	0.441	0.099	4.55714e-140
Day 3	iECM Infarct	Asb8	1.43364e-116	0.50962	0.377	0.089	3.62323e-112
Day 3	iECM Infarct	LOC103693776	1.76294e-121	0.509598	0.416	0.105	4.45548e-117
Day 3	iECM Infarct	RGD1309730	6.82247e-101	0.50897	0.273	0.05	1.72424e-96
Day 3	iECM Infarct	Pnkd	3.8541e-157	0.508872	0.721	0.241	9.74047e-153
Day 3	iECM Infarct	Btbd6	1.34272e-90	0.508755	0.286	0.065	3.39345e-86
Day 3	iECM Infarct	Plekha5	1.76373e-86	0.508162	0.265	0.058	4.45746e-82
Day 3	iECM Infarct	Oaf	9.42547e-147	0.507838	0.77	0.289	2.3821e-142
Day 3	iECM Infarct	Keap1	1.36569e-151	0.507777	0.508	0.126	3.45151e-147
Day 3	iECM Infarct	Frmd6	1.2835e-131	0.507736	0.439	0.107	3.2438e-127
Day 3	iECM Infarct	Thoc3	3.10684e-118	0.507462	0.35	0.074	7.85192e-114
Day 3	iECM Infarct	Ezh1	7.40181e-104	0.506334	0.297	0.06	1.87066e-99
Day 3	iECM Infarct	Nsd2	1.54386e-93	0.50626	0.272	0.055	3.90181e-89
Day 3	iECM Infarct	Casp1	2.08897e-91	0.50569	0.284	0.063	5.27944e-87
Day 3	iECM Infarct	Tmem19	1.46598e-98	0.505551	0.319	0.074	3.70498e-94
Day 3	iECM Infarct	Mib2	1.16185e-83	0.505466	0.258	0.057	2.93635e-79
Day 3	iECM Infarct	Pfkfb3	2.69073e-140	0.50536	0.447	0.104	6.80028e-136
Day 3	iECM Infarct	Smim8	1.59074e-87	0.504812	0.269	0.059	4.02028e-83
Day 3	iECM Infarct	Pkn1	3.33968e-162	0.504708	0.574	0.152	8.44038e-158
Day 3	iECM Infarct	Ing1	8.50618e-124	0.50422	0.373	0.081	2.14977e-119
Day 3	iECM Infarct	Npdc1	1.90117e-164	0.504135	0.606	0.166	4.80483e-160
Day 3	iECM Infarct	Cstf2	1.27338e-103	0.503458	0.321	0.071	3.21821e-99
Day 3	iECM Infarct	Brd8	1.41619e-129	0.503108	0.411	0.095	3.57913e-125
Day 3	iECM Infarct	Klhdc3	4.20179e-135	0.501399	0.501	0.137	1.06192e-130
Day 3	iECM Infarct	Eif4e2	5.7736e-150	0.5012	0.709	0.24	1.45916e-145
Day 3	iECM Infarct	F2r	3.81771e-93	0.499945	0.311	0.075	9.6485e-89
Day 3	iECM Infarct	Glud1	1.37483e-126	0.499603	0.851	0.392	3.47461e-122
Day 3	iECM Infarct	Ucp2	2.68074e-138	0.499406	0.846	0.355	6.77503e-134
Day 3	iECM Infarct	Mff	6.19072e-151	0.498985	0.744	0.263	1.56458e-146
Day 3	iECM Infarct	Gmnn	8.02315e-127	0.49891	0.388	0.085	2.02769e-122
Day 3	iECM Infarct	Tubb2a	1.13993e-129	0.498828	0.808	0.348	2.88095e-125
Day 3	iECM Infarct	Sympk	5.92611e-127	0.498323	0.494	0.138	1.49771e-122
Day 3	iECM Infarct	Men1	1.69222e-102	0.498251	0.357	0.09	4.27675e-98
Day 3	iECM Infarct	Timm50	3.29409e-110	0.497943	0.393	0.102	8.32514e-106
Day 3	iECM Infarct	Aldh3b1	2.82866e-100	0.497636	0.277	0.053	7.14886e-96
Day 3	iECM Infarct	Rarg	1.0087e-112	0.497604	0.35	0.079	2.54929e-108
Day 3	iECM Infarct	Ctsc	1.42896e-153	0.497507	0.737	0.261	3.61141e-149
Day 3	iECM Infarct	Prim1	1.79266e-120	0.49726	0.359	0.076	4.53058e-116
Day 3	iECM Infarct	Eif2ak2	6.30832e-101	0.495784	0.328	0.077	1.5943e-96
Day 3	iECM Infarct	Atp6v1c1	1.55762e-162	0.493477	0.567	0.147	3.93657e-158
Day 3	iECM Infarct	Ing2	1.64178e-99	0.492962	0.302	0.065	4.14926e-95
Day 3	iECM Infarct	Rcsd1	8.50332e-118	0.492621	0.412	0.105	2.14904e-113
Day 3	iECM Infarct	Nup85	1.14588e-117	0.492065	0.375	0.086	2.89599e-113
Day 3	iECM Infarct	Ncaph2	6.39923e-90	0.492032	0.277	0.06	1.61728e-85
Day 3	iECM Infarct	Pcnt	2.64353e-90	0.491637	0.255	0.05	6.68101e-86
Day 3	iECM Infarct	LOC100910540	7.79802e-103	0.49031	0.328	0.076	1.97079e-98
Day 3	iECM Infarct	Cavin3	2.01091e-132	0.490255	0.832	0.351	5.08218e-128
Day 3	iECM Infarct	Czib	1.60357e-131	0.489334	0.448	0.111	4.05271e-127
Day 3	iECM Infarct	Scamp2	8.94439e-138	0.488617	0.78	0.308	2.26052e-133
Day 3	iECM Infarct	Dnpep	4.51241e-148	0.48858	0.696	0.233	1.14042e-143
Day 3	iECM Infarct	Fech	3.56885e-130	0.487941	0.415	0.097	9.01955e-126
Day 3	iECM Infarct	Rhog	2.04652e-142	0.487877	0.801	0.315	5.17217e-138
Day 3	iECM Infarct	Znhit1	6.36654e-167	0.487612	0.627	0.175	1.60902e-162
Day 3	iECM Infarct	Ciao1	1.92166e-94	0.487347	0.265	0.051	4.85662e-90
Day 3	iECM Infarct	Sf3a2	5.18826e-137	0.487112	0.524	0.145	1.31123e-132
Day 3	iECM Infarct	Scarb2	6.80969e-100	0.487093	0.324	0.076	1.72101e-95
Day 3	iECM Infarct	Mitf	4.44629e-93	0.486805	0.342	0.091	1.12371e-88
Day 3	iECM Infarct	Emc1	5.78789e-131	0.484629	0.495	0.136	1.46277e-126
Day 3	iECM Infarct	Optn	1.46087e-116	0.484554	0.388	0.094	3.69207e-112
Day 3	iECM Infarct	Tuba1b	1.05466e-109	0.484054	0.974	0.764	2.66544e-105
Day 3	iECM Infarct	Fam20b	9.45225e-123	0.483991	0.428	0.11	2.38887e-118
Day 3	iECM Infarct	AC094643.2	1.09455e-140	0.483867	0.51	0.136	2.76626e-136
Day 3	iECM Infarct	Vps33a	1.74896e-109	0.483134	0.308	0.061	4.42015e-105
Day 3	iECM Infarct	Pfdn5	2.59124e-119	0.483116	0.874	0.436	6.54885e-115
Day 3	iECM Infarct	Elp6	1.15329e-100	0.482751	0.301	0.064	2.91471e-96
Day 3	iECM Infarct	Ciao3	5.96255e-106	0.482257	0.341	0.079	1.50691e-101
Day 3	iECM Infarct	Lman2l	7.49653e-105	0.481819	0.297	0.059	1.8946e-100
Day 3	iECM Infarct	Il10rb	4.51772e-164	0.481301	0.557	0.141	1.14176e-159
Day 3	iECM Infarct	Prkaca	6.13752e-144	0.480974	0.588	0.176	1.55114e-139
Day 3	iECM Infarct	AABR07035428.2	1.22773e-89	0.480285	0.268	0.057	3.10285e-85
Day 3	iECM Infarct	Smim29	5.05901e-130	0.47803	0.461	0.12	1.27856e-125
Day 3	iECM Infarct	Palm	1.83278e-87	0.477781	0.277	0.064	4.63199e-83
Day 3	iECM Infarct	Srgap2	1.23809e-136	0.47761	0.386	0.078	3.12903e-132
Day 3	iECM Infarct	Bcap31	4.49311e-126	0.476764	0.77	0.313	1.13554e-121
Day 3	iECM Infarct	Trip6	1.75707e-144	0.475119	0.43	0.093	4.44063e-140
Day 3	iECM Infarct	Laptm4a	3.45193e-101	0.474403	0.94	0.583	8.72406e-97
Day 3	iECM Infarct	Bicc1	2.57766e-151	0.474303	0.575	0.162	6.51452e-147
Day 3	iECM Infarct	Scnm1	8.07556e-93	0.474112	0.265	0.053	2.04094e-88
Day 3	iECM Infarct	Lgals9	1.37378e-95	0.474106	0.282	0.059	3.47195e-91
Day 3	iECM Infarct	Gsta1	2.03326e-140	0.472832	0.422	0.094	5.13865e-136
Day 3	iECM Infarct	Ncor2	1.14328e-138	0.472302	0.613	0.194	2.88941e-134
Day 3	iECM Infarct	Bles03	2.56946e-130	0.471722	0.466	0.121	6.49379e-126
Day 3	iECM Infarct	Tmem259	1.84646e-147	0.470568	0.683	0.225	4.66655e-143
Day 3	iECM Infarct	Vps28	1.09423e-139	0.470307	0.681	0.23	2.76546e-135
Day 3	iECM Infarct	Uqcc3	1.54796e-145	0.470061	0.578	0.168	3.91216e-141
Day 3	iECM Infarct	Cnpy4	2.17862e-91	0.468593	0.307	0.074	5.50602e-87
Day 3	iECM Infarct	Stxbp1	2.0748e-87	0.468322	0.276	0.062	5.24365e-83
Day 3	iECM Infarct	Arhgap4	3.78438e-96	0.467904	0.274	0.055	9.56425e-92
Day 3	iECM Infarct	Taf13	4.04163e-120	0.467182	0.384	0.088	1.02144e-115
Day 3	iECM Infarct	Rcn2	1.64668e-128	0.466062	0.578	0.182	4.16165e-124
Day 3	iECM Infarct	Snx6	9.64013e-133	0.465708	0.526	0.151	2.43635e-128
Day 3	iECM Infarct	2025-03-02	4.82257e-108	0.464577	0.335	0.073	1.21881e-103
Day 3	iECM Infarct	Rgl2	1.12363e-140	0.464519	0.599	0.183	2.83976e-136
Day 3	iECM Infarct	Dgkz	1.21731e-143	0.464008	0.738	0.26	3.0765e-139
Day 3	iECM Infarct	Grsf1	4.17555e-139	0.463146	0.632	0.203	1.05529e-134
Day 3	iECM Infarct	Hdac5	8.13364e-152	0.462727	0.554	0.15	2.05561e-147
Day 3	iECM Infarct	Rfx1	2.01355e-91	0.46249	0.282	0.062	5.08884e-87
Day 3	iECM Infarct	Ypel5	3.9474e-157	0.462135	0.571	0.156	9.97627e-153
Day 3	iECM Infarct	Gnpda1	3.62074e-136	0.462014	0.603	0.189	9.15071e-132
Day 3	iECM Infarct	Trit1	4.59939e-112	0.461566	0.327	0.068	1.1624e-107
Day 3	iECM Infarct	Man1b1	1.83405e-159	0.46141	0.594	0.165	4.63519e-155
Day 3	iECM Infarct	Coq9	4.13593e-132	0.461013	0.634	0.212	1.04527e-127
Day 3	iECM Infarct	RGD1304694	1.30867e-136	0.460087	0.641	0.213	3.30739e-132
Day 3	iECM Infarct	Macf1	4.62934e-144	0.459981	0.712	0.248	1.16997e-139
Day 3	iECM Infarct	Ptpa	1.03516e-143	0.459306	0.72	0.253	2.61616e-139
Day 3	iECM Infarct	Dmap1	8.86612e-108	0.459168	0.344	0.078	2.24073e-103
Day 3	iECM Infarct	Klhdc10	1.81137e-112	0.458796	0.373	0.09	4.57787e-108
Day 3	iECM Infarct	Parp6	1.05025e-110	0.457644	0.334	0.072	2.65429e-106
Day 3	iECM Infarct	Ubxn6	7.31155e-145	0.457348	0.589	0.173	1.84785e-140
Day 3	iECM Infarct	Dpp3	1.23033e-140	0.456867	0.575	0.169	3.10941e-136
Day 3	iECM Infarct	Ptpn23	3.39856e-106	0.456574	0.391	0.104	8.58919e-102
Day 3	iECM Infarct	Tango2	5.0871e-81	0.456446	0.321	0.092	1.28566e-76
Day 3	iECM Infarct	Zfp266	1.55515e-97	0.456233	0.29	0.061	3.93032e-93
Day 3	iECM Infarct	Irak4	5.49972e-87	0.455514	0.274	0.061	1.38994e-82
Day 3	iECM Infarct	Maf1	9.20441e-165	0.455339	0.705	0.226	2.32623e-160
Day 3	iECM Infarct	Gtf2h5	3.271e-140	0.452468	0.61	0.189	8.2668e-136
Day 3	iECM Infarct	Hspb3	2.29787e-79	0.452088	0.28	0.072	5.8074e-75
Day 3	iECM Infarct	Cisd3	7.63624e-123	0.452041	0.511	0.15	1.92991e-118
Day 3	iECM Infarct	Abcb4	2.80738e-104	0.451081	0.324	0.072	7.0951e-100
Day 3	iECM Infarct	Sgta	1.19056e-137	0.449286	0.755	0.28	3.0089e-133
Day 3	iECM Infarct	RGD1307100	2.02175e-112	0.448941	0.379	0.092	5.10958e-108
Day 3	iECM Infarct	Ptpra	1.8957e-144	0.448806	0.619	0.191	4.79101e-140
Day 3	iECM Infarct	Fam219b	4.97975e-117	0.448599	0.413	0.106	1.25853e-112
Day 3	iECM Infarct	Rnf220	2.83118e-152	0.447952	0.526	0.135	7.15523e-148
Day 3	iECM Infarct	Alg9	5.10512e-114	0.447932	0.364	0.083	1.29022e-109
Day 3	iECM Infarct	Rab9a	2.20998e-126	0.446667	0.449	0.116	5.58528e-122
Day 3	iECM Infarct	Tfeb	1.89377e-129	0.446611	0.473	0.126	4.78612e-125
Day 3	iECM Infarct	Mrpl44	5.77074e-117	0.446501	0.401	0.1	1.45844e-112
Day 3	iECM Infarct	Was	2.46882e-126	0.446127	0.417	0.101	6.23945e-122
Day 3	iECM Infarct	Klf3	7.55342e-130	0.445387	0.459	0.119	1.90897e-125
Day 3	iECM Infarct	Vps26b	1.28303e-126	0.445045	0.459	0.12	3.2426e-122
Day 3	iECM Infarct	Fcna	6.39209e-90	0.444696	0.33	0.087	1.61547e-85
Day 3	iECM Infarct	Abi3	1.84922e-97	0.444656	0.358	0.095	4.67353e-93
Day 3	iECM Infarct	Mtmr9	7.93948e-103	0.444097	0.32	0.071	2.00654e-98
Day 3	iECM Infarct	Ahr	4.50856e-130	0.443918	0.44	0.109	1.13945e-125
Day 3	iECM Infarct	Mfsd1	3.05661e-139	0.443729	0.58	0.172	7.72497e-135
Day 3	iECM Infarct	Ddit4	8.24678e-168	0.443379	0.542	0.132	2.08421e-163
Day 3	iECM Infarct	Cenpn	2.87992e-93	0.443175	0.266	0.052	7.27841e-89
Day 3	iECM Infarct	Ada	1.8052e-136	0.443002	0.47	0.118	4.56228e-132
Day 3	iECM Infarct	LOC498154	5.73657e-86	0.442832	0.275	0.063	1.4498e-81
Day 3	iECM Infarct	Mcm5	8.10751e-130	0.441698	0.475	0.124	2.04901e-125
Day 3	iECM Infarct	Osbpl5	1.27819e-89	0.44146	0.28	0.062	3.23036e-85
Day 3	iECM Infarct	Ylpm1	1.47991e-97	0.441348	0.324	0.078	3.74017e-93
Day 3	iECM Infarct	Rfc1	1.82922e-132	0.441339	0.395	0.084	4.62298e-128
Day 3	iECM Infarct	Sdf2	2.3981e-152	0.441025	0.662	0.208	6.06072e-148
Day 3	iECM Infarct	Ttc17	3.37589e-86	0.44095	0.296	0.074	8.53187e-82
Day 3	iECM Infarct	Atp6v0b	1.03606e-109	0.440706	0.858	0.427	2.61844e-105
Day 3	iECM Infarct	Gripap1	2.15191e-106	0.440381	0.347	0.082	5.43853e-102
Day 3	iECM Infarct	Nhp2	1.10854e-84	0.440369	0.325	0.09	2.80162e-80
Day 3	iECM Infarct	Ppp1ca	1.05317e-91	0.440233	0.95	0.614	2.66168e-87
Day 3	iECM Infarct	Agl	1.93844e-116	0.439488	0.378	0.089	4.89902e-112
Day 3	iECM Infarct	Cpsf3	2.96347e-126	0.439459	0.495	0.14	7.48957e-122
Day 3	iECM Infarct	Usf2	1.45428e-143	0.439264	0.71	0.245	3.67541e-139
Day 3	iECM Infarct	Mfge8	1.91478e-95	0.438964	0.937	0.52	4.83923e-91
Day 3	iECM Infarct	Klhl5	6.91516e-115	0.437912	0.375	0.088	1.74767e-110
Day 3	iECM Infarct	Ankfy1	4.78332e-136	0.437835	0.459	0.113	1.20889e-131
Day 3	iECM Infarct	Babam2	8.21939e-132	0.437831	0.436	0.106	2.07729e-127
Day 3	iECM Infarct	Ddx17	7.71922e-98	0.436557	0.29	0.061	1.95088e-93
Day 3	iECM Infarct	Nudt2	1.73891e-111	0.436383	0.367	0.088	4.39476e-107
Day 3	iECM Infarct	Lta4h	6.47875e-139	0.435512	0.621	0.197	1.63737e-134
Day 3	iECM Infarct	Lpcat3	1.67605e-145	0.435229	0.606	0.184	4.23587e-141
Day 3	iECM Infarct	Get1	2.51142e-95	0.435121	0.323	0.078	6.34711e-91
Day 3	iECM Infarct	Tecr	2.67469e-136	0.434557	0.772	0.286	6.75974e-132
Day 3	iECM Infarct	Gon4l	5.66917e-103	0.434234	0.326	0.074	1.43277e-98
Day 3	iECM Infarct	Asmtl	2.29378e-167	0.434221	0.583	0.152	5.79707e-163
Day 3	iECM Infarct	Drosha	2.4226e-121	0.433551	0.364	0.078	6.12264e-117
Day 3	iECM Infarct	Rabl6	1.25056e-132	0.43345	0.507	0.142	3.16054e-128
Day 3	iECM Infarct	Paxx	3.46486e-126	0.433254	0.434	0.108	8.75675e-122
Day 3	iECM Infarct	Actr1a	6.96537e-148	0.43224	0.66	0.21	1.76036e-143
Day 3	iECM Infarct	Dipk1a	2.07421e-93	0.432133	0.258	0.049	5.24216e-89
Day 3	iECM Infarct	Me2	4.66663e-131	0.432002	0.467	0.12	1.1794e-126
Day 3	iECM Infarct	Nde1	1.40436e-93	0.431957	0.292	0.064	3.54925e-89
Day 3	iECM Infarct	Ddrgk1	8.14652e-152	0.430848	0.648	0.2	2.05887e-147
Day 3	iECM Infarct	Timm22	5.09682e-124	0.430681	0.471	0.129	1.28812e-119
Day 3	iECM Infarct	Sec16a	8.32568e-147	0.430346	0.579	0.167	2.10415e-142
Day 3	iECM Infarct	Mef2c	1.57886e-110	0.429985	0.406	0.107	3.99025e-106
Day 3	iECM Infarct	Rufy1	2.86841e-117	0.429666	0.418	0.108	7.24933e-113
Day 3	iECM Infarct	Gtf2f1	2.61676e-157	0.429179	0.594	0.164	6.61333e-153
Day 3	iECM Infarct	Arpc4	2.7773e-103	0.427273	0.92	0.531	7.01906e-99
Day 3	iECM Infarct	Erg28	1.06434e-119	0.427172	0.367	0.08	2.6899e-115
Day 3	iECM Infarct	Mrps11	1.1558e-124	0.426521	0.468	0.126	2.92105e-120
Day 3	iECM Infarct	Glod4	1.85411e-130	0.425801	0.643	0.214	4.68588e-126
Day 3	iECM Infarct	Trak1	8.2039e-120	0.425703	0.403	0.099	2.07337e-115
Day 3	iECM Infarct	Fcgr2a	2.07429e-93	0.425464	0.917	0.523	5.24234e-89
Day 3	iECM Infarct	Lrp10	6.59381e-150	0.425136	0.677	0.221	1.66645e-145
Day 3	iECM Infarct	Ifi27l2b	2.45606e-139	0.424536	0.811	0.337	6.20719e-135
Day 3	iECM Infarct	Mgst1	9.43922e-139	0.423644	0.647	0.213	2.38557e-134
Day 3	iECM Infarct	A3galt2	3.43852e-127	0.423415	0.484	0.133	8.69018e-123
Day 3	iECM Infarct	RGD1562402	5.07387e-92	0.423011	0.243	0.043	1.28232e-87
Day 3	iECM Infarct	Reep5	2.47553e-89	0.422717	0.929	0.565	6.25642e-85
Day 3	iECM Infarct	Ttc13	1.09328e-129	0.422685	0.468	0.122	2.76306e-125
Day 3	iECM Infarct	Reep3	3.19995e-134	0.421555	0.521	0.146	8.08724e-130
Day 3	iECM Infarct	Zfyve27	4.11088e-85	0.41985	0.254	0.053	1.03894e-80
Day 3	iECM Infarct	Acss1	5.56003e-81	0.41982	0.3	0.081	1.40519e-76
Day 3	iECM Infarct	Naa80	1.67186e-101	0.418906	0.3	0.063	4.2253e-97
Day 3	iECM Infarct	Unc45a	9.19737e-134	0.418823	0.444	0.108	2.32445e-129
Day 3	iECM Infarct	Kxd1	3.63068e-148	0.418141	0.528	0.138	9.17582e-144
Day 3	iECM Infarct	Gramd2b	8.82781e-110	0.416204	0.332	0.071	2.23105e-105
Day 3	iECM Infarct	Clip2	4.40192e-139	0.416157	0.453	0.108	1.1125e-134
Day 3	iECM Infarct	Nbr1	2.73795e-141	0.415934	0.592	0.179	6.91963e-137
Day 3	iECM Infarct	Ckap4	6.70012e-98	0.415662	0.819	0.394	1.69332e-93
Day 3	iECM Infarct	Dap3	9.53735e-131	0.415619	0.557	0.167	2.41037e-126
Day 3	iECM Infarct	Osbpl2	1.68228e-132	0.415255	0.458	0.116	4.25164e-128
Day 3	iECM Infarct	Tspan3	7.46402e-135	0.415097	0.732	0.273	1.88638e-130
Day 3	iECM Infarct	Mpv17l2	2.30511e-134	0.413051	0.566	0.169	5.82571e-130
Day 3	iECM Infarct	Hint3	6.05686e-96	0.412999	0.303	0.068	1.53075e-91
Day 3	iECM Infarct	Cd37	9.53537e-175	0.412852	0.512	0.112	2.40987e-170
Day 3	iECM Infarct	Eps8	2.30075e-106	0.41243	0.459	0.138	5.8147e-102
Day 3	iECM Infarct	Mtmr1	4.35616e-136	0.412369	0.399	0.084	1.10093e-131
Day 3	iECM Infarct	Snta1	1.00644e-82	0.41217	0.275	0.066	2.54358e-78
Day 3	iECM Infarct	Mtus1	9.11463e-130	0.412036	0.591	0.188	2.30354e-125
Day 3	iECM Infarct	Elk1	7.28241e-87	0.410573	0.278	0.064	1.84048e-82
Day 3	iECM Infarct	Lama5	3.05296e-109	0.41046	0.455	0.137	7.71574e-105
Day 3	iECM Infarct	Fcer1g	7.80381e-98	0.410222	0.951	0.658	1.97226e-93
Day 3	iECM Infarct	LOC689574	5.98297e-160	0.409891	0.818	0.313	1.51208e-155
Day 3	iECM Infarct	Fbh1	6.20175e-150	0.408546	0.628	0.189	1.56737e-145
Day 3	iECM Infarct	Dpy19l1	8.6623e-135	0.40794	0.656	0.221	2.18922e-130
Day 3	iECM Infarct	Ifitm3	1.6514e-81	0.407574	0.949	0.576	4.17358e-77
Day 3	iECM Infarct	Mrpl48	1.13061e-146	0.407418	0.645	0.202	2.85738e-142
Day 3	iECM Infarct	Coa4	2.48806e-97	0.407336	0.331	0.081	6.28808e-93
Day 3	iECM Infarct	Ndrg2	2.29972e-106	0.406939	0.75	0.313	5.81209e-102
Day 3	iECM Infarct	Usf1	4.26429e-140	0.406887	0.467	0.115	1.07771e-135
Day 3	iECM Infarct	Cep120	6.98811e-95	0.406355	0.283	0.06	1.76611e-90
Day 3	iECM Infarct	Pithd1	8.86643e-124	0.40621	0.44	0.113	2.24081e-119
Day 3	iECM Infarct	Miga2	3.90466e-93	0.406093	0.286	0.062	9.86825e-89
Day 3	iECM Infarct	Cdc123	3.64187e-125	0.405514	0.44	0.112	9.20409e-121
Day 3	iECM Infarct	Pi4ka	3.27664e-121	0.405382	0.402	0.096	8.28105e-117
Day 3	iECM Infarct	Stat1	2.78878e-139	0.405057	0.537	0.151	7.04809e-135
Day 3	iECM Infarct	Ube2e2	1.07967e-120	0.404978	0.395	0.093	2.72865e-116
Day 3	iECM Infarct	Slc10a7	2.79371e-88	0.404894	0.252	0.05	7.06055e-84
Day 3	iECM Infarct	Rilpl1	1.00535e-121	0.403791	0.496	0.145	2.54083e-117
Day 3	iECM Infarct	Triobp	6.77349e-118	0.402393	0.423	0.11	1.71187e-113
Day 3	iECM Infarct	Aplnr	5.11623e-100	0.402057	0.336	0.082	1.29303e-95
Day 3	iECM Infarct	Trim5	4.53121e-111	0.401236	0.351	0.08	1.14517e-106
Day 3	iECM Infarct	Arhgap18	4.01754e-143	0.401055	0.482	0.118	1.01535e-138
Day 3	iECM Infarct	Rfng	1.0198e-95	0.400315	0.314	0.074	2.57735e-91
Day 3	iECM Infarct	Sh3gl1	8.60983e-147	0.399696	0.633	0.196	2.17596e-142
Day 3	iECM Infarct	Fxyd5	1.83529e-83	0.397596	0.907	0.551	4.63833e-79
Day 3	iECM Infarct	Ap2m1	2.21806e-90	0.397427	0.89	0.539	5.6057e-86
Day 3	iECM Infarct	Nup214.1	7.03849e-115	0.395231	0.367	0.084	1.77884e-110
Day 3	iECM Infarct	Nit2	6.03281e-109	0.393958	0.433	0.122	1.52467e-104
Day 3	iECM Infarct	Rad21	3.88421e-144	0.3935	0.643	0.205	9.81657e-140
Day 3	iECM Infarct	Pyurf	2.21776e-97	0.39346	0.339	0.086	5.60494e-93
Day 3	iECM Infarct	Atf6b	2.769e-144	0.393426	0.6	0.179	6.9981e-140
Day 3	iECM Infarct	Ahcyl1	2.34039e-132	0.391459	0.707	0.256	5.91486e-128
Day 3	iECM Infarct	Atp6v1f	6.00367e-101	0.390416	0.785	0.351	1.51731e-96
Day 3	iECM Infarct	Fbxo42	2.32544e-100	0.389962	0.267	0.048	5.87708e-96
Day 3	iECM Infarct	Vwa1	8.38227e-102	0.389622	0.424	0.126	2.11845e-97
Day 3	iECM Infarct	Dynlt3	4.77914e-112	0.389046	0.381	0.093	1.20783e-107
Day 3	iECM Infarct	Sh3bp2	1.23491e-121	0.388554	0.438	0.114	3.12099e-117
Day 3	iECM Infarct	Cd320	1.17816e-88	0.388508	0.351	0.099	2.97755e-84
Day 3	iECM Infarct	Tor2a	2.71523e-144	0.388431	0.495	0.124	6.8622e-140
Day 3	iECM Infarct	Wwc3	1.25134e-89	0.387935	0.283	0.064	3.16252e-85
Day 3	iECM Infarct	Cbx5	2.14479e-102	0.387262	0.327	0.075	5.42052e-98
Day 3	iECM Infarct	Arl8a	1.89905e-122	0.386982	0.637	0.218	4.79948e-118
Day 3	iECM Infarct	Ranbp10	1.70403e-85	0.385593	0.279	0.065	4.30659e-81
Day 3	iECM Infarct	Cops6	3.87787e-123	0.384971	0.76	0.3	9.80053e-119
Day 3	iECM Infarct	Tmem59	3.23796e-136	0.384923	0.736	0.266	8.18331e-132
Day 3	iECM Infarct	Bag6	2.63133e-122	0.384621	0.774	0.306	6.65016e-118
Day 3	iECM Infarct	Pip5k1c	1.87656e-85	0.384452	0.304	0.078	4.74263e-81
Day 3	iECM Infarct	Ppip5k2	4.48759e-93	0.384316	0.323	0.081	1.13415e-88
Day 3	iECM Infarct	Slc4a3	9.53739e-78	0.383899	0.289	0.078	2.41039e-73
Day 3	iECM Infarct	Rfc4	3.15096e-103	0.383479	0.324	0.072	7.96343e-99
Day 3	iECM Infarct	Tmem159	1.54886e-126	0.383065	0.475	0.128	3.91444e-122
Day 3	iECM Infarct	RGD1309104	1.14861e-142	0.382879	0.522	0.138	2.90287e-138
Day 3	iECM Infarct	Erf	3.99426e-90	0.382876	0.33	0.088	1.00947e-85
Day 3	iECM Infarct	Adam15	1.23491e-126	0.379433	0.768	0.296	3.12099e-122
Day 3	iECM Infarct	Inpp5d	1.12862e-136	0.37923	0.511	0.138	2.85237e-132
Day 3	iECM Infarct	Pold1	3.69379e-88	0.37901	0.264	0.056	9.33532e-84
Day 3	iECM Infarct	Coa3	9.71759e-129	0.379001	0.634	0.213	2.45593e-124
Day 3	iECM Infarct	Lamtor5	2.34061e-139	0.378969	0.701	0.242	5.91543e-135
Day 3	iECM Infarct	Ssr4	6.99313e-74	0.378343	0.915	0.559	1.76737e-69
Day 3	iECM Infarct	Psen2	5.47354e-107	0.378242	0.392	0.104	1.38333e-102
Day 3	iECM Infarct	Tepsin	5.23647e-95	0.378111	0.295	0.065	1.32341e-90
Day 3	iECM Infarct	Serpinb1a	1.60619e-166	0.377969	0.66	0.197	4.05932e-162
Day 3	iECM Infarct	Mcart1	2.29012e-127	0.377658	0.439	0.11	5.78781e-123
Day 3	iECM Infarct	Psmg3	6.99302e-128	0.377111	0.479	0.13	1.76735e-123
Day 3	iECM Infarct	Cers5	3.78988e-127	0.375654	0.677	0.24	9.57815e-123
Day 3	iECM Infarct	Shisa5	7.83452e-118	0.375653	0.819	0.362	1.98002e-113
Day 3	iECM Infarct	Hnrnpul1	1.22769e-144	0.375484	0.701	0.237	3.10273e-140
Day 3	iECM Infarct	Usp47	1.27537e-145	0.375209	0.624	0.191	3.22323e-141
Day 3	iECM Infarct	Tspan9	3.19313e-124	0.375163	0.567	0.181	8.07e-120
Day 3	iECM Infarct	Cd164	1.59633e-99	0.375011	0.882	0.455	4.03439e-95
Day 3	iECM Infarct	Mgat1	1.07288e-139	0.374198	0.679	0.23	2.71148e-135
Day 3	iECM Infarct	Scoc	9.40643e-128	0.374069	0.449	0.114	2.37729e-123
Day 3	iECM Infarct	Mcee	4.79564e-93	0.373986	0.315	0.077	1.212e-88
Day 3	iECM Infarct	Ppp1cc	9.75691e-105	0.373189	0.834	0.381	2.46586e-100
Day 3	iECM Infarct	Derl1	1.21623e-116	0.371963	0.748	0.297	3.07378e-112
Day 3	iECM Infarct	Tpgs1	3.47007e-117	0.371577	0.405	0.101	8.76991e-113
Day 3	iECM Infarct	Plcl2	1.35587e-99	0.371515	0.301	0.064	3.42668e-95
Day 3	iECM Infarct	Npc1	1.00125e-118	0.371251	0.42	0.107	2.53047e-114
Day 3	iECM Infarct	Ambra1	1.05904e-85	0.370174	0.273	0.062	2.6765e-81
Day 3	iECM Infarct	Fhl3	1.90421e-134	0.369198	0.741	0.272	4.81251e-130
Day 3	iECM Infarct	Ebp	2.63135e-79	0.367507	0.294	0.078	6.6502e-75
Day 3	iECM Infarct	Anxa4	6.63596e-99	0.367335	0.816	0.378	1.67711e-94
Day 3	iECM Infarct	Col4a1	6.11179e-42	0.367153	0.986	0.716	1.54463e-37
Day 3	iECM Infarct	Atp5mc2	7.3894e-67	0.36568	0.972	0.667	1.86752e-62
Day 3	iECM Infarct	Parp9	1.28225e-125	0.363205	0.383	0.084	3.24063e-121
Day 3	iECM Infarct	Tmem250	4.39785e-82	0.362216	0.274	0.066	1.11147e-77
Day 3	iECM Infarct	Polr3h	1.1652e-120	0.362206	0.428	0.108	2.94481e-116
Day 3	iECM Infarct	Spats2	2.35027e-126	0.362145	0.432	0.107	5.93984e-122
Day 3	iECM Infarct	Cops4	9.81128e-144	0.362117	0.68	0.229	2.47961e-139
Day 3	iECM Infarct	Abtb1	1.49499e-109	0.36201	0.287	0.051	3.77828e-105
Day 3	iECM Infarct	Card19	6.90376e-137	0.36157	0.69	0.238	1.74479e-132
Day 3	iECM Infarct	Jtb	6.24601e-123	0.361226	0.739	0.284	1.57855e-118
Day 3	iECM Infarct	Top3b	2.43706e-85	0.360923	0.275	0.063	6.15919e-81
Day 3	iECM Infarct	Mrpl42	1.55858e-125	0.360902	0.644	0.221	3.93899e-121
Day 3	iECM Infarct	Dstn	2.72238e-81	0.360425	0.918	0.574	6.88028e-77
Day 3	iECM Infarct	Cmtr1	1.27582e-141	0.360183	0.522	0.14	3.22437e-137
Day 3	iECM Infarct	Wbp1l	2.18245e-161	0.359638	0.652	0.194	5.51572e-157
Day 3	iECM Infarct	Otub1	3.48669e-139	0.359436	0.663	0.219	8.81191e-135
Day 3	iECM Infarct	Pgm1	9.83792e-132	0.35792	0.644	0.216	2.48634e-127
Day 3	iECM Infarct	Pde6d	1.14673e-103	0.35713	0.34	0.08	2.89813e-99
Day 3	iECM Infarct	Psme1	9.21633e-91	0.356979	0.887	0.466	2.32924e-86
Day 3	iECM Infarct	Copa	1.70081e-123	0.356593	0.762	0.303	4.29845e-119
Day 3	iECM Infarct	Sgpl1	7.97301e-121	0.355638	0.647	0.23	2.01502e-116
Day 3	iECM Infarct	Zfp496	1.1907e-85	0.355376	0.286	0.068	3.00925e-81
Day 3	iECM Infarct	Pelp1	5.93734e-119	0.354883	0.424	0.108	1.50054e-114
Day 3	iECM Infarct	Dhrs7b	6.40471e-124	0.35411	0.429	0.108	1.61866e-119
Day 3	iECM Infarct	Ube4b	8.09335e-138	0.353933	0.47	0.117	2.04543e-133
Day 3	iECM Infarct	Grina	1.4146e-96	0.352651	0.913	0.479	3.57512e-92
Day 3	iECM Infarct	Txndc12	5.72652e-126	0.352452	0.62	0.207	1.44726e-121
Day 3	iECM Infarct	Tap1	2.44581e-139	0.351789	0.518	0.14	6.18129e-135
Day 3	iECM Infarct	Edf1	5.98875e-92	0.351351	0.905	0.475	1.51354e-87
Day 3	iECM Infarct	Mrpl40	1.19109e-113	0.351247	0.464	0.133	3.01024e-109
Day 3	iECM Infarct	LOC108348078	2.96846e-124	0.350827	0.575	0.182	7.50219e-120
Day 3	iECM Infarct	Rexo1	3.45653e-94	0.350692	0.31	0.073	8.73569e-90
Day 3	iECM Infarct	Clic2	6.43686e-143	0.350119	0.429	0.094	1.62679e-138
Day 3	iECM Infarct	Slc38a7	5.29105e-98	0.34709	0.338	0.083	1.33721e-93
Day 3	iECM Infarct	Dhrsx	1.68773e-143	0.346809	0.662	0.216	4.26541e-139
Day 3	iECM Infarct	Scaf1	1.85741e-106	0.346559	0.387	0.102	4.69423e-102
Day 3	iECM Infarct	Dpf2	2.62345e-114	0.346392	0.512	0.159	6.63026e-110
Day 3	iECM Infarct	Lmna	7.11381e-71	0.346238	0.975	0.754	1.79787e-66
Day 3	iECM Infarct	Sema6b	3.02977e-92	0.346112	0.296	0.068	7.65713e-88
Day 3	iECM Infarct	Atp6v0a2	1.19131e-81	0.345341	0.286	0.072	3.0108e-77
Day 3	iECM Infarct	Rab8a	5.20055e-133	0.344084	0.639	0.211	1.31434e-128
Day 3	iECM Infarct	Ptp4a3	2.38586e-114	0.343955	0.487	0.147	6.02978e-110
Day 3	iECM Infarct	Nfatc3	5.42721e-126	0.341909	0.462	0.122	1.37162e-121
Day 3	iECM Infarct	Abcc5	2.31771e-126	0.341571	0.492	0.137	5.85754e-122
Day 3	iECM Infarct	Trappc3	1.16382e-131	0.341475	0.617	0.2	2.94132e-127
Day 3	iECM Infarct	AABR07025010.1	1.90988e-45	0.34087	0.966	0.678	4.82684e-41
Day 3	iECM Infarct	Fbxo6	3.78912e-136	0.34086	0.564	0.166	9.57624e-132
Day 3	iECM Infarct	Ints11	2.16225e-96	0.339499	0.332	0.082	5.46466e-92
Day 3	iECM Infarct	Ubxn1	3.46572e-127	0.339148	0.771	0.298	8.75892e-123
Day 3	iECM Infarct	Twf1	2.94139e-144	0.337446	0.693	0.232	7.43376e-140
Day 3	iECM Infarct	Stk25	1.19213e-130	0.337399	0.53	0.153	3.01287e-126
Day 3	iECM Infarct	Golph3l	1.05768e-78	0.337195	0.264	0.063	2.67308e-74
Day 3	iECM Infarct	Yif1a	7.83571e-135	0.337032	0.643	0.209	1.98032e-130
Day 3	iECM Infarct	Plpp5	3.85557e-145	0.336875	0.507	0.129	9.74419e-141
Day 3	iECM Infarct	Stt3a	1.08609e-94	0.336035	0.833	0.419	2.74488e-90
Day 3	iECM Infarct	Mlf2	1.10438e-109	0.336035	0.811	0.357	2.79109e-105
Day 3	iECM Infarct	Cd82	2.14746e-122	0.335845	0.621	0.209	5.42728e-118
Day 3	iECM Infarct	Lrp1	7.96528e-83	0.335629	0.914	0.523	2.01307e-78
Day 3	iECM Infarct	Lcmt1	5.76538e-88	0.335533	0.319	0.082	1.45708e-83
Day 3	iECM Infarct	Nabp2	2.6526e-130	0.335269	0.571	0.175	6.70391e-126
Day 3	iECM Infarct	Mrfap1	1.54203e-81	0.335091	0.905	0.494	3.89716e-77
Day 3	iECM Infarct	Prdx2	6.81342e-76	0.335069	0.941	0.614	1.72195e-71
Day 3	iECM Infarct	Focad	9.83612e-79	0.334867	0.275	0.068	2.48588e-74
Day 3	iECM Infarct	Slc39a7	2.0966e-113	0.334289	0.845	0.406	5.29873e-109
Day 3	iECM Infarct	Pigu	8.49811e-96	0.333903	0.354	0.093	2.14773e-91
Day 3	iECM Infarct	Inpp5f	1.03364e-88	0.333898	0.26	0.053	2.61232e-84
Day 3	iECM Infarct	Cul4b	3.88355e-92	0.333869	0.291	0.065	9.8149e-88
Day 3	iECM Infarct	Anapc4	5.62774e-122	0.333682	0.467	0.128	1.4223e-117
Day 3	iECM Infarct	Zdhhc7	8.73416e-110	0.333027	0.42	0.115	2.20739e-105
Day 3	iECM Infarct	Adcy6	6.97135e-74	0.332944	0.274	0.074	1.76187e-69
Day 3	iECM Infarct	Slc4a2	6.55483e-129	0.331468	0.497	0.138	1.6566e-124
Day 3	iECM Infarct	Zdhhc6	9.80885e-105	0.331435	0.37	0.093	2.47899e-100
Day 3	iECM Infarct	Skiv2l	1.56463e-103	0.331324	0.385	0.101	3.95428e-99
Day 3	iECM Infarct	Slc43a2	7.68991e-124	0.330477	0.657	0.229	1.94347e-119
Day 3	iECM Infarct	Snd1	1.94353e-113	0.330451	0.775	0.323	4.91188e-109
Day 3	iECM Infarct	Usp5	9.1338e-134	0.330191	0.594	0.185	2.30839e-129
Day 3	iECM Infarct	Ndufb10	4.32572e-70	0.329695	0.908	0.489	1.09324e-65
Day 3	iECM Infarct	Ppp6r1	4.45685e-126	0.329564	0.726	0.27	1.12638e-121
Day 3	iECM Infarct	Irak1	2.87733e-135	0.329025	0.56	0.164	7.27188e-131
[truncated: 1,157 more rows]
